# Supplementary material for: Genome-wide profiling of retroviral DNA integration and its effect on clinical pre-infusion CAR T-cell products
Source: J Transl Med. 2022 Nov 8;20:514. doi: 10.1186/s12967-022-03729-5 (PMC9644589; doi:10.1186/s12967-022-03729-5)
Supplement: Supplementary file 6 — Additional file 6: Table S1. Characteristics of CAR T-cell products. [file 12967_2022_3729_MOESM6_ESM.xlsx]

## Sheet: Sample Information
Sample_ID	Gender	Age	Disease Type	Target	Viral vector	Co-stimulatory domain	Transmembrane domain	Activation domain	CD3%	CD4%	CD8%	CD4/CD8 ratio	Transduction efficiency%	Vector Copy Number
024	Male	27	ALL1	CD22	Lentivirus	4-1BB	CD8α	CD3ζ	99.9	66.6	32	2.08125	22.4	0.295
025	Male	23	ALL	CD22	Lentivirus	4-1BB	CD8α	CD3ζ	99.85	41.4	57.16	0.724283	29.61	0.456
028	Male	10	ALL	CD22	Lentivirus	4-1BB	CD8α	CD3ζ	99.88	43.15	56.37	0.765478	20.73	0.256
049	Male	10	ALL	CD22	Lentivirus	4-1BB	CD8α	CD3ζ	99.48	66.65	32.41	2.05646	33.97	0.527
050	Male	8	ALL	CD22	Lentivirus	4-1BB	CD8α	CD3ζ	99.85	56.05	42.85	1.30805	46.55	\2
053	Male	19	ALL	CD22	Lentivirus	4-1BB	CD8α	CD3ζ	99.82	82.55	16.92	4.87884	9.9	\
065	Male	18	ALL	CD22	Lentivirus	4-1BB	CD8α	CD3ζ	99.94	52.47	47.02	1.11591	44.2	\
073	Female	10	ALL	CD22	Lentivirus	4-1BB	CD8α	CD3ζ	99.81	33.6	65.54	0.512664	15.82	\
074	Female	22	ALL	CD22	Lentivirus	4-1BB	CD8α	CD3ζ	99.93	67.84	31.75	2.13669	45.54	\
077	Female	10	ALL	CD22	Lentivirus	4-1BB	CD8α	CD3ζ	99.75	79.52	19.96	3.98397	65.46	\
078	Male	20	ALL	CD22	Lentivirus	4-1BB	CD8α	CD3ζ	99.37	61.85	37.04	1.66982	24.13	\
080	Female	15	ALL	CD22	Lentivirus	4-1BB	CD8α	CD3ζ	99.94	67.49	31.91	2.11501	47.61	\
089	Male	10	ALL	CD22	Lentivirus	4-1BB	CD8α	CD3ζ	99.77	57.78	40.65	1.4214	67.06	\
100	Female	7	ALL	CD22	Lentivirus	4-1BB	CD8α	CD3ζ	99.8	42.8	56.9	0.752197	31.7	\
101	Female	20	ALL	CD22	Lentivirus	4-1BB	CD8α	CD3ζ	99.2	25.8	72.7	0.354883	23.4	\
102	Female	18	ALL	CD22	Lentivirus	4-1BB	CD8α	CD3ζ	99.8	76.8	22.3	3.44395	40.7	\
103	Female	9	ALL	CD22	Lentivirus	4-1BB	CD8α	CD3ζ	99.8	59.8	38.1	1.56955	48.7	\
104	Female	13	ALL	CD22	Lentivirus	4-1BB	CD8α	CD3ζ	99.7	70.7	28.7	2.46341	37.9	\
105	Male	20	ALL	CD22	Lentivirus	4-1BB	CD8α	CD3ζ	99.1	53.8	44.4	1.21171	31	\
106	Male	13	ALL	CD22	Lentivirus	4-1BB	CD8α	CD3ζ	99.8	44.3	54.8	0.808394	30.8	\
107	Female	7	ALL	CD22	Lentivirus	4-1BB	CD8α	CD3ζ	99.8	62.4	35.2	1.77273	29.6	\
108	Male	18	ALL	CD22	Lentivirus	4-1BB	CD8α	CD3ζ	99.9	87.8	11.8	7.44068	53.2	\
109	Female	15	ALL	CD22	Lentivirus	4-1BB	CD8α	CD3ζ	99.9	76.2	23.4	3.25641	47.8	0.693
110	Male	18	ALL	CD22	Lentivirus	4-1BB	CD8α	CD3ζ	99.9	55.7	44.1	1.26304	32.1	\
111	Female	8	ALL	CD22	Lentivirus	4-1BB	CD8α	CD3ζ	99.8	92.5	6.4	14.4531	39	0.502
112	Male	26	ALL	CD22	Lentivirus	4-1BB	CD8α	CD3ζ	99.4	53.6	45.5	1.17802	35	0.437
113	Female	5	ALL	CD22	Lentivirus	4-1BB	CD8α	CD3ζ	99.9	83.5	16.1	5.18634	51.6	0.594
114	Female	29	ALL	CD22	Lentivirus	4-1BB	CD8α	CD3ζ	99.9	33.1	66.1	0.500756	36.4	0.447
115	\	\	ALL	CD22	Lentivirus	4-1BB	CD8α	CD3ζ	99.9	63.2	36.4	1.73626	37.1	0.54
116	\	\	ALL	CD22	Lentivirus	4-1BB	CD8α	CD3ζ	99.9	25.6	72.5	0.353103	26.7	0.354
117	\	\	ALL	CD22	Lentivirus	4-1BB	CD8α	CD3ζ	99.9	41.4	57.2	0.723776	29.61	0.456
118	\	\	ALL	CD22	Lentivirus	4-1BB	CD8α	CD3ζ	99.9	43.15	56.37	0.765478	20.73	0.256
119	\	\	ALL	CD22	Lentivirus	4-1BB	CD8α	CD3ζ	99.5	66.65	32.41	2.05646	33.97	0.527
120	\	\	ALL	CD22	Lentivirus	4-1BB	CD8α	CD3ζ	99.9	39.16	60.53	0.646952	32.05	\
121	\	\	ALL	CD22	Lentivirus	4-1BB	CD8α	CD3ζ	99.8	57.52	41.93	1.37181	52.41	\
122	Male	22	ALL	CD22	Lentivirus	4-1BB	CD8α	CD3ζ	99.6	94.2	5	18.84	45	\
123	Male	22	ALL	CD22	Lentivirus	4-1BB	CD8α	CD3ζ	99.9	69.2	29.8	2.32215	46.8	0.65
124	Male	19	ALL	CD22	Lentivirus	4-1BB	CD8α	CD3ζ	99.7	83.5	15.9	5.25157	48.3	0.545
125	\	\	ALL	CD22	Lentivirus	4-1BB	CD8α	CD3ζ	99.9	58.9	40.8	1.44363	32.5	\
126	Male	12	ALL	CD22	Lentivirus	4-1BB	CD8α	CD3ζ	99.8	68.6	31	2.2129	32.2	0.366
127	\	\	ALL	CD22	Lentivirus	4-1BB	CD8α	CD3ζ	99.8	56.06	42.85	1.30828	46.55	\
026	Male	26	ALL	CD19/22	Lentivirus	4-1BB	CD8	CD3ζ	\	\	\		\	1.723
027	Male	26	ALL	CD19/22	Lentivirus	4-1BB	CD8	CD3ζ	\	\	\		\	1.673
029	Male	32	ALL	CD19/22	Lentivirus	4-1BB	CD8	CD3ζ	99.68	74.44	23.3	3.19485	77.39	2.573
030	Male	31	ALL	CD19/22	Lentivirus	4-1BB	CD8	CD3ζ	99.62	68.44	30.45	2.24762	54.22	\
054	Male	22	ALL	CD19/22	Lentivirus	4-1BB	CD8	CD3ζ	99.51	75.44	22.8	3.30877	85.98	\
064	Male	24	ALL	CD19/22	Lentivirus	4-1BB	CD8	CD3ζ	99.4	29.58	68.85	0.42963	72.99	\
068	Female	31	B-lymphoblastic leukemia	CD19/22	Lentivirus	4-1BB	CD8	CD3ζ	99.5	50.1	47.4	1.05696	54.88	\
072	Male	14	ALL	CD19/22	Lentivirus	4-1BB	CD8	CD3ζ	99.81	57.5	41.88	1.37297	55.39	1.4
076	Male	31	Leukemia	CD19/22	Lentivirus	4-1BB	CD8	CD3ζ	99.66	71.62	26.01	2.75356	77.82	\
084	Female	31	ALL	CD19/22	Lentivirus	4-1BB	CD8	CD3ζ	99.43	61.27	36.74	1.66766	60.29	\
085	Male	25	ALL	CD19/22	Lentivirus	4-1BB	CD8	CD3ζ	99.84	66.69	32.32	2.06343	79.87	\
087	Female	22	Burkitt's Lymphoma	CD19/22	Lentivirus	4-1BB	CD8	CD3ζ	99.52	78.21	20.84	3.75288	53.57	\
090	Male	17	ALL	CD19/22	Lentivirus	4-1BB	CD8	CD3ζ	99.23	63.8	34.24	1.86332	62.7	\
051	Female	27	Hodgkins Lymphoma	CD30	Lentivirus	CD28	CD8α	CD3ζ	\	\	\		\	\
052	Female	26	Hodgkins Lymphoma	CD30	Lentivirus	CD28	CD8α	CD3ζ	98.93	34.89	60.68	0.574984	75.28	\
048	Female	\	\	FGFR4	Lentivirus	4-1BB	CD8	CD3ζ	\	\	\		\	\
020	Male	73	Multiple Myeloma	BCMA	γ-retrovirus	4-1BB	CD8	CD3ζ	98.3	64	32.7	1.95719	65.5	2.65
021	Female	45	Multiple Myeloma	BCMA	γ-retrovirus	4-1BB	CD8	CD3ζ	96.9	63.3	29.3	2.16041	70.2	3.63
022	Male	70	Multiple Myeloma	BCMA	γ-retrovirus	4-1BB	CD8	CD3ζ	97.58	48.4	48.79	0.992007	54.09	2.25
032	Female	56	Multiple Myeloma	BCMA	γ-retrovirus	4-1BB	CD8	CD3ζ	84.3	38.18	44.51	0.857785	33.83	\
035	Female	56	Multiple Myeloma	BCMA	γ-retrovirus	4-1BB	CD8	CD3ζ	84.79	50.29	33.28	1.51112	28.66	0.57
037	Male	67	Multiple Myeloma	BCMA	γ-retrovirus	4-1BB	CD8	CD3ζ	97.24	49.67	46.62	1.06542	53.66	1.84
038	Female	61	Multiple Myeloma	BCMA	γ-retrovirus	4-1BB	CD8	CD3ζ	99.03	41.95	55.31	0.758452	49.24	1.47
040	Female	68	Multiple Myeloma	BCMA	γ-retrovirus	4-1BB	CD8	CD3ζ	95.18	64.25	29.73	2.16112	36.28	\
041	Male	73	Multiple Myeloma	BCMA	γ-retrovirus	4-1BB	CD8	CD3ζ	98.45	57.6	34.35	1.67686	35.72	0.93
056	Female	69	Multiple Myeloma	BCMA	γ-retrovirus	4-1BB	CD8	CD3ζ	98.91	58.4	38.97	1.49859	38.26	0.95
058	Female	54	Multiple Myeloma	BCMA	γ-retrovirus	4-1BB	CD8	CD3ζ	99.18	49.5	45.07	1.09829	57.33	1.49
045	Female	47	Multiple Myeloma	SLAMF7	γ-retrovirus	CD28	CD8α	CD3ζ	99.05	83.34	15.82	5.26802	59.62	\
046	Male	65	Multiple Myeloma	SLAMF7	γ-retrovirus	CD28	CD8α	CD3ζ	99.53	80.66	18.31	4.40524	65.21	\
057	Male	58	Multiple Myeloma	SLAMF7	γ-retrovirus	CD28	CD8α	CD3ζ	99.74	63.42	33.37	1.90051	87.34	4.12
059	Male	55	Multiple Myeloma	SLAMF7	γ-retrovirus	CD28	CD8α	CD3ζ	99.37	68.28	30.52	2.23722	82.73	3.05
067	Female	71	Multiple Myeloma	SLAMF7	γ-retrovirus	CD28	CD8α	CD3ζ	99.54	71.82	26.85	2.67486	74.97	2.73
069	Female	56	Multiple Myeloma	SLAMF7	γ-retrovirus	CD28	CD8α	CD3ζ	99.63	60.92	38.3	1.5906	88.29	3.18
061	\	\	\	CD19	γ-retrovirus	\			\	\	\		\	\
033	Female	54	Head and Neck Cancer	E7 TCR-T	γ-retrovirus	\			99.48	15.86	82.49	0.192266	97.9	\
034	Male	43	Esophageal cancer	E7 TCR-T	γ-retrovirus	\			98.5	43	53.6	0.802239	95.5	\
036	Male	53	SCC head and neck	E7 TCR-T	γ-retrovirus	\			98.41	45.87	50.63	0.905985	96.96	\
042	\		\	E7 TCR-T	γ-retrovirus	\			\	\	\		\	\
043	Female	58	Cervical cancer	E7 TCR-T	γ-retrovirus	\			99.54	30.92	66.88	0.462321	96.64	\
044	Female	53	Cervical cancer	E7 TCR-T	γ-retrovirus	\			96.4	55.6	39.6	1.40404	97.1	\
	Note: 1: Acute Lymphocytes Leukemia (ALL); 2: Data are unavailable.
