# Supplementary material for: Genome-wide profiling of retroviral DNA integration and its effect on clinical pre-infusion CAR T-cell products
Source: J Transl Med. 2022 Nov 8;20:514. doi: 10.1186/s12967-022-03729-5 (PMC9644589; doi:10.1186/s12967-022-03729-5)
Supplement: Supplementary file 7 — Additional file 7: Table S2. Differentially expressed genes in non-transduced and transduced CAR T-cell products. [file 12967_2022_3729_MOESM7_ESM.xlsx]

## Sheet: γ-retroviral products
Up-regulated genes in γ-retroviral non-transduced products									Down-regulated genes in γ-retroviral non-transduced products
	symbol	logFC	AveExpr	P.Value	adj.P.Val					symbol	logFC	AveExpr	P.Value	adj.P.Val
	SEMA3G	1.97589	3.72403	2.03755e-10	1.12389e-06					DMD	-1.97268	5.75831	3.11245e-12	1.01432e-07
	RP11.652L8.4	1.1959	4.57095	2.46296e-10	1.12389e-06					RBPJL	-1.83447	2.63904	3.38578e-12	1.01432e-07
	SLC35C1	0.711747	6.43651	2.47441e-10	1.12389e-06					CMAHP	-0.993609	9.35812	5.02519e-12	1.01432e-07
	TTYH2	1.31694	6.11032	2.88664e-10	1.12389e-06					MATN4	-1.74968	3.09543	2.05091e-11	3.10476e-07
	LRRC8A	0.682646	7.67477	2.96963e-10	1.12389e-06					DMGDH	-1.07781	5.47518	5.28804e-11	5.58385e-07
	S1PR4	0.737807	8.34007	1.21351e-09	3.40189e-06					MYH7	-2.16837	1.74495	5.53277e-11	5.58385e-07
	DOK2	0.706843	8.17655	1.29213e-09	3.40189e-06					ANK2	-2.16913	5.422	7.71991e-11	6.67817e-07
	RGS14	0.733689	7.26612	1.44472e-09	3.49934e-06					SMAP2	-0.536447	9.41141	9.56401e-11	7.23924e-07
	SIRT7	0.413719	6.68966	1.92985e-09	4.32633e-06					HMSD	-1.8436	4.23233	2.38728e-10	1.12389e-06
	RP11.327E2.5	0.711627	3.10463	2.06849e-09	4.32633e-06					MIR155HG	-1.16697	8.1024	2.67567e-10	1.12389e-06
	ATP8B2	0.901663	8.58983	2.07193e-09	4.32633e-06					NFE2L3	-0.637127	7.96257	2.80255e-10	1.12389e-06
	SLC26A11	1.03107	6.1675	2.55042e-09	4.82619e-06					ISX.AS1	-1.23455	0.663485	4.6116e-10	1.64265e-06
	ZNF319	0.433432	6.04283	3.43353e-09	5.96496e-06					IL23R	-1.89568	3.98148	7.15749e-10	2.40786e-06
	MAPK7	0.572102	5.4712	3.56765e-09	6.00098e-06					PGLYRP3	-1.39817	1.142	8.51906e-10	2.67969e-06
	STX7	0.537584	7.57275	5.08036e-09	7.97253e-06					ELL2	-0.969386	8.25874	8.85058e-10	2.67969e-06
	ICAM2	0.76915	6.59297	5.13473e-09	7.97253e-06					NHS	-1.63499	5.13541	1.23827e-09	3.40189e-06
	BAHD1	0.408844	6.81035	7.39882e-09	1.04193e-05					BCL6B	-1.49745	3.20602	1.41105e-09	3.49934e-06
	CDC25B	0.696173	8.70656	8.25977e-09	1.13673e-05					RP11.347E10.1	-1.79007	4.09231	1.73507e-09	4.04099e-06
	AC073254.1	0.663876	3.89946	1.08025e-08	1.39177e-05					LINC00536	-1.82812	3.93777	2.23126e-09	4.4785e-06
	ARMC7	0.468621	5.92979	1.13908e-08	1.437e-05					TMC1	-1.19218	3.99651	2.29272e-09	4.4785e-06
	RP5.1086K13.1	0.932754	4.85748	1.27118e-08	1.57093e-05					OCSTAMP	-2.0127	1.83708	3.05542e-09	5.60661e-06
	C16orf54	0.873785	7.59533	1.40465e-08	1.70114e-05					IL12RB2	-0.941241	8.37457	3.44772e-09	5.96496e-06
	MAP3K1	0.604326	8.84893	1.62576e-08	1.88396e-05					RP11.1080G15.1	-2.15818	1.76876	4.61705e-09	7.55624e-06
	CERKL	0.723504	8.40189	1.64894e-08	1.88396e-05					SDC4	-1.1886	6.55381	6.5798e-09	9.83619e-06
	KLF3	1.4455	7.42127	1.84655e-08	1.99671e-05					AC016831.7	-0.671142	7.64727	6.6599e-09	9.83619e-06
	CRIP2	1.99165	3.45853	1.91736e-08	2.01596e-05					NFKB2	-0.698597	7.97239	6.85763e-09	9.88708e-06
	TTC22	0.948377	6.28871	1.93093e-08	2.01596e-05					ZNRF1	-0.58756	6.47745	9.20824e-09	1.2391e-05
	RAP1GAP2	1.47636	7.48654	2.12656e-08	2.18257e-05					DMXL2	-0.664075	5.77817	1.07422e-08	1.39177e-05
	AXIN1	0.59805	7.47186	2.33483e-08	2.35639e-05					PASK	-0.674069	7.30269	1.56047e-08	1.8528e-05
	MOSPD3	0.946689	5.94612	2.46191e-08	2.38879e-05					ENPP2	-1.83605	4.96029	1.75358e-08	1.96202e-05
	C9orf69	0.563561	6.85789	2.46879e-08	2.38879e-05					PGLYRP4	-1.98056	2.22211	1.78206e-08	1.96202e-05
	C11orf95	0.774707	4.94066	2.60706e-08	2.42873e-05					SCN11A	-1.02794	2.96421	2.48528e-08	2.38879e-05
	PRR29	1.55992	5.28017	3.0413e-08	2.7374e-05					IL1RAP	-1.18156	7.83025	2.55474e-08	2.41718e-05
	RAP2B	0.480593	7.88545	3.16442e-08	2.7374e-05					TRIB1	-0.927615	6.80384	2.926e-08	2.68456e-05
	CTD.2207O23.3	0.913094	4.20668	3.30822e-08	2.82149e-05					ABCC1	-0.519925	7.35606	3.11964e-08	2.7374e-05
	CTD.2210P24.6	0.67878	3.84495	3.44215e-08	2.89494e-05					SCD	-0.92658	8.42182	3.13204e-08	2.7374e-05
	KLF8	1.00658	6.16815	3.64678e-08	3.02503e-05					MYB	-1.1842	8.07661	3.98603e-08	3.24793e-05
	VCL	0.766555	8.43044	4.15504e-08	3.26759e-05					SQLE	-0.827294	7.43853	4.02276e-08	3.24793e-05
	TBC1D2	0.764182	6.23427	4.24746e-08	3.29744e-05					RP11.138A9.1	-0.706402	5.75726	4.1526e-08	3.26759e-05
	PHLDA3	0.848821	4.80434	4.42847e-08	3.36497e-05					RP11.495P10.9	-2.083	2.69653	4.44558e-08	3.36497e-05
	CTC.523E23.4	1.04711	4.63685	4.70526e-08	3.47154e-05					HECW2	-0.94508	5.49098	4.75836e-08	3.47154e-05
	HECTD3	0.348103	6.7312	4.71583e-08	3.47154e-05					HUWE1	-0.583141	10.0135	5.05414e-08	3.59028e-05
	RASGRP2	0.810496	7.72834	4.92793e-08	3.55245e-05					RP11.551L14.4	-1.23596	1.6417	5.09898e-08	3.59028e-05
	DUSP7	0.46525	6.47616	5.30144e-08	3.67592e-05					OSBPL6	-2.16062	4.16377	5.54738e-08	3.77433e-05
	PLEKHF1	0.599189	6.97264	5.34203e-08	3.67592e-05					ACOXL	-0.983078	4.40817	5.65816e-08	3.80694e-05
	LINC00324	1.06424	5.36401	5.8883e-08	3.90205e-05					HMGCS1	-0.784683	7.80692	6.00666e-08	3.91104e-05
	STK10	0.534627	9.65342	5.9284e-08	3.90205e-05					SLC28A3	-2.10533	2.84537	6.28161e-08	4.04656e-05
	ACAP3	0.445809	6.90107	6.51615e-08	4.11159e-05					RGS6	-1.03957	5.71735	6.51835e-08	4.11159e-05
	IGHA1	2.99251	2.19369	6.70069e-08	4.14628e-05					RP11.159D12.5	-0.568785	7.9271	6.7103e-08	4.14628e-05
	CTB.133G6.1	1.19287	6.36611	6.81468e-08	4.15817e-05					MSRB2	-0.522687	5.42907	7.00422e-08	4.15817e-05
	IL10RA	0.749223	9.39484	6.89841e-08	4.15817e-05					CTTNBP2NL	-1.69234	4.65015	7.09511e-08	4.17123e-05
	SLC12A9	0.629981	6.80362	6.98281e-08	4.15817e-05					MYO1B	-1.42347	5.73298	7.58718e-08	4.41763e-05
	RP5.1009E24.9	1.01029	3.14003	7.82085e-08	4.44605e-05					ZNF334	-1.43554	3.69048	7.67186e-08	4.4244e-05
	KRCC1	0.459543	7.06663	7.85625e-08	4.44605e-05					SAMD4A	-1.03137	6.61859	8.17889e-08	4.54371e-05
	USP46	0.73157	7.23793	8.10248e-08	4.54294e-05					RMI2	-0.67586	6.98829	8.34499e-08	4.58541e-05
	ADCY7	0.525303	8.42252	8.7273e-08	4.62544e-05					TMEM243	-0.450968	7.6793	8.40809e-08	4.58541e-05
	LINC00205	0.813788	5.10422	8.8607e-08	4.62544e-05					CLEC9A	-1.1702	0.750759	8.48112e-08	4.58541e-05
	MGC16275	0.83501	4.08746	8.9771e-08	4.64615e-05					SLC8A1	-1.31285	4.06355	8.73616e-08	4.62544e-05
	FAM179A	1.11192	6.13057	9.57085e-08	4.91147e-05					CTB.52I2.4	-1.11361	3.38112	8.8441e-08	4.62544e-05
	KIFC2	0.633474	5.78634	9.88599e-08	4.94151e-05					LINC01399	-1.31208	2.38448	9.93505e-08	4.94151e-05
	STK38	0.672392	8.89475	1.02185e-07	4.94151e-05					ULBP1	-1.5333	3.90713	1.00504e-07	4.94151e-05
	RIPK3	0.692688	5.65321	1.02577e-07	4.94151e-05					HIVEP1	-0.681265	8.39548	1.00674e-07	4.94151e-05
	BX322557.10	0.699733	5.12576	1.03638e-07	4.94151e-05					C1orf141	-1.31345	2.28376	1.03091e-07	4.94151e-05
	FAM214B	0.489525	6.49423	1.25604e-07	5.63396e-05					CCDC6	-0.65184	8.20937	1.03263e-07	4.94151e-05
	TLR3	1.80077	3.47811	1.30937e-07	5.70647e-05					DGKI	-2.70146	4.38979	1.06943e-07	5.05923e-05
	SEMA4B	0.470475	6.23856	1.3099e-07	5.70647e-05					RGS1	-1.11734	8.01524	1.1229e-07	5.26504e-05
	SLC10A3	0.485003	6.4171	1.35603e-07	5.82364e-05					KRT86	-1.48972	4.47157	1.13032e-07	5.26504e-05
	RASSF3	0.620412	8.15097	1.42007e-07	5.96408e-05					ARHGAP23	-1.1677	2.3702	1.14958e-07	5.3012e-05
	TMC6	0.415167	8.683	1.53156e-07	6.18251e-05					PSAT1	-1.11125	8.14012	1.15559e-07	5.3012e-05
	PPP2R5A	0.358093	8.19561	1.53382e-07	6.18251e-05					IRF4	-0.746744	9.03864	1.20616e-07	5.49155e-05
	LFNG	0.50088	7.64255	1.5417e-07	6.18251e-05					STC2	-1.93538	4.64034	1.25013e-07	5.63396e-05
	XKR8	0.515487	5.53754	1.60582e-07	6.39728e-05					SLC7A1	-0.67363	8.42727	1.27604e-07	5.68159e-05
	CLIC3	1.48203	3.80262	1.67978e-07	6.46958e-05					EBF2	-1.31687	1.93405	1.30622e-07	5.70647e-05
	AC009133.17	1.20919	4.26122	1.69881e-07	6.46958e-05					SLC41A2	-0.833065	6.17343	1.3329e-07	5.76519e-05
	C15orf53	0.861981	5.68552	1.84879e-07	6.86821e-05					ZNF43	-0.469658	6.57503	1.3971e-07	5.95616e-05
	C1orf54	1.07243	3.90154	1.89497e-07	6.96538e-05					COL6A3	-1.92602	3.74119	1.40656e-07	5.95616e-05
	HMHA1	0.482853	9.22929	1.92363e-07	7.01709e-05					TMEM92.AS1	-3.17043	2.42326	1.42813e-07	5.96408e-05
	NMU	2.0691	3.88058	1.954e-07	7.04299e-05					YES1	-0.545095	8.00118	1.44844e-07	6.00744e-05
	ITGA10	0.529912	3.92085	2.11551e-07	7.44781e-05					MYH6	-2.02413	1.52822	1.52372e-07	6.18251e-05
	AC004112.4	0.669445	5.40423	2.44307e-07	8.21875e-05					ABCA4	-1.37402	2.20152	1.53576e-07	6.18251e-05
	RAB29	0.593686	7.79694	2.59099e-07	8.56477e-05					FAM122B	-0.474682	7.13602	1.62171e-07	6.41837e-05
	RP11.350J20.5	0.591733	3.30691	2.71211e-07	8.87727e-05					GCA	-0.730095	5.67278	1.6373e-07	6.42121e-05
	FAM129B	0.648166	8.33423	2.80147e-07	9.12043e-05					TARBP1	-0.764902	7.75198	1.64364e-07	6.42121e-05
	AQP3	1.89882	7.95581	2.8866e-07	9.2976e-05					BEND6	-1.55166	2.6525	1.66255e-07	6.45345e-05
	PDCL2	1.58786	1.42336	2.93161e-07	9.39262e-05					ZNF847P	-1.23032	2.24408	1.70966e-07	6.46958e-05
	KIAA1671	1.35006	7.79395	3.02955e-07	9.60478e-05					COL6A5	-2.54218	2.67936	1.71815e-07	6.46958e-05
	PHF23	0.50769	6.83718	3.10428e-07	9.62966e-05					PPFIBP1	-1.37299	7.38648	1.72012e-07	6.46958e-05
	CPTP	0.459799	6.08807	3.13044e-07	9.62966e-05					ZFP69B	-0.499306	5.22797	1.74971e-07	6.54025e-05
	SBK1	1.28746	5.55334	3.1636e-07	9.67519e-05					POC1B	-0.445207	8.35559	1.89795e-07	6.96538e-05
	CALHM2	0.673689	7.22134	3.27271e-07	9.86883e-05					RP11.138A9.2	-0.653555	6.56851	1.93836e-07	7.02847e-05
	SUN2	0.479558	8.19774	3.29211e-07	9.86883e-05					EBI3	-1.33535	4.25597	2.01592e-07	7.2232e-05
	HS1BP3	0.447596	6.60572	3.37897e-07	9.98099e-05					CTDSPL	-1.2296	5.22688	2.05082e-07	7.30502e-05
	SLC4A2	0.463146	7.1037	3.53936e-07	0.00010304					ARNTL2.AS1	-1.27947	5.14132	2.09347e-07	7.41332e-05
	ARHGAP27	0.388372	6.24315	3.55766e-07	0.000103077					NEURL3	-1.3774	1.94672	2.23005e-07	7.76679e-05
	CYB561D1	0.434532	6.19846	3.62477e-07	0.000104521					CFAP58	-0.733952	3.33753	2.23176e-07	7.76679e-05
	PIGV	0.468894	6.31248	3.75412e-07	0.00010723					RP11.338C15.3	-1.57866	2.12181	2.24812e-07	7.779e-05
	RCSD1	0.435644	8.96527	3.81364e-07	0.000107638					RP3.514A23.2	-1.23386	2.94099	2.29524e-07	7.87541e-05
	RNF166	0.695027	7.20949	3.82175e-07	0.000107638					VLDLR	-1.2862	5.60498	2.30199e-07	7.87541e-05
	MYO1F	0.685511	9.13096	3.8644e-07	0.000108336					CLIC4	-0.952303	7.04393	2.34117e-07	7.96446e-05
	MOB2	0.537075	6.70828	3.97457e-07	0.000109994					FREM2	-2.09613	3.32881	2.39387e-07	8.09825e-05
	TNK1	0.562667	4.77885	3.97806e-07	0.000109994					STRIP2	-1.01424	7.66292	2.47809e-07	8.29051e-05
	BET1	0.720769	4.55111	4.43082e-07	0.000119779					TMEM92	-2.91876	2.31401	2.51407e-07	8.36465e-05
	C3AR1	1.58211	4.88886	4.60615e-07	0.000123418					PVRL3.AS1	-1.17142	3.31743	2.6025e-07	8.56477e-05
	WBP1L	0.426626	7.36776	4.79029e-07	0.000127224					RP5.1011O1.2	-1.04313	3.8669	2.83749e-07	9.1883e-05
	HIPK3	0.313517	8.32745	5.00271e-07	0.000129121					OLMALINC	-0.818442	4.79931	3.00351e-07	9.57235e-05
	RASSF7	0.553581	4.61503	5.01642e-07	0.000129121					IL17REL	-1.14395	2.00267	3.08265e-07	9.62966e-05
	SELPLG	0.652059	9.07079	5.03272e-07	0.000129121					SPX	-1.41039	2.85514	3.10803e-07	9.62966e-05
	CD52	1.04475	8.71576	5.05965e-07	0.000129121					DHCR7	-0.674037	6.89757	3.12161e-07	9.62966e-05
	SLAMF6	0.481633	7.66573	5.09035e-07	0.000129121					ETV5	-0.999039	3.80684	3.13281e-07	9.62966e-05
	LZTS2	0.457349	5.77701	5.1576e-07	0.000130131					EPB41L2	-0.726559	7.19051	3.27506e-07	9.86883e-05
	MFSD5	0.472111	6.43072	5.59441e-07	0.000138271					VLDLR.AS1	-1.78115	5.04764	3.28131e-07	9.86883e-05
	BIN1	0.568349	8.05704	5.85834e-07	0.000144206					DNAJC6	-0.936181	6.55231	3.32545e-07	9.91967e-05
	PLEKHM1	0.374579	5.20898	6.25264e-07	0.000150227					LIN7A	-1.85885	4.07024	3.35917e-07	9.97115e-05
	ANXA1	0.917007	8.67137	6.25587e-07	0.000150227					MTHFD1L	-0.726229	7.80066	3.45122e-07	0.00010139
	RNASEL	0.631592	6.00855	6.27661e-07	0.000150227					CTD.2251F13.1	-2.14353	1.58362	3.46596e-07	0.00010139
	PLEKHG3	1.45462	7.62516	6.37159e-07	0.000151304					KIF2A	-0.398683	9.25542	3.64513e-07	0.00010461
	ABLIM1	0.595198	8.46422	6.48339e-07	0.00015225					ITPR1	-0.483134	8.76021	3.79578e-07	0.000107638
	BAIAP2.AS1	0.742593	3.55147	6.49048e-07	0.00015225					RP11.495P10.6	-1.66743	2.25982	3.92565e-07	0.000109545
	BCL9L	0.617079	7.01485	6.50441e-07	0.00015225					CCDC113	-1.049	3.03775	4.10354e-07	0.00011266
	TNRC6C.AS1	0.684968	5.59172	6.512e-07	0.00015225					MID1	-0.727776	4.61239	4.11778e-07	0.00011266
	SPTB	1.5226	4.91402	6.54663e-07	0.000152471					MPZL1	-0.543206	6.74356	4.13029e-07	0.00011266
	CDC42SE1	0.589294	9.06312	6.61369e-07	0.000153443					CCBE1	-1.09413	3.4156	4.42385e-07	0.000119779
	ST6GALNAC6	0.517684	7.19561	7.59038e-07	0.000170865					HADH	-0.401955	7.18855	4.60623e-07	0.000123418
	RABEP2	0.483148	6.20183	7.78388e-07	0.000174431					CDCA7	-0.616371	7.70771	4.75671e-07	0.000126889
	AIRE	2.41506	5.35914	7.85437e-07	0.000174858					CSF2	-1.94306	4.92691	4.82636e-07	0.000127622
	CYP20A1	0.379096	7.50683	8.10052e-07	0.000177696					ZG16B	-0.986323	4.71	4.92663e-07	0.000129121
	HCN2	0.505238	4.19562	8.11995e-07	0.000177696					TSPAN11	-1.56066	2.97275	5.02362e-07	0.000129121
	ARHGAP30	0.477485	9.19784	8.12856e-07	0.000177696					MICAL2	-0.694799	8.45807	5.06824e-07	0.000129121
	SH2D3A	0.692648	6.04522	8.40455e-07	0.00018176					TNFAIP3	-0.817541	8.54815	5.06902e-07	0.000129121
	WDR45	0.547135	6.74051	8.68374e-07	0.000186466					ADRBK2	-1.03042	8.35459	5.09625e-07	0.000129121
	TMEM63A	0.753615	7.7108	9.2238e-07	0.000195978					LINC01281	-2.46536	2.57731	5.22704e-07	0.000131335
	ZNF276	0.546162	6.97796	9.30283e-07	0.000196669					RGS16	-1.24958	5.18097	5.46662e-07	0.000136787
	AC083949.1	0.733115	3.37332	9.33654e-07	0.000196669					DNAJC12	-1.9646	4.88382	5.52945e-07	0.00013779
	CTDSP1	0.466912	7.91415	9.35374e-07	0.000196669					UNQ6494	-0.971477	6.28272	5.55521e-07	0.000137865
	SMPD1	0.549485	6.49898	9.78615e-07	0.000202012					RP11.495P10.7	-2.12427	2.7383	5.90666e-07	0.000144806
	RP1.221C16.8	0.714175	3.14845	9.86233e-07	0.000202012					RP11.541P9.3	-0.960864	4.41753	6.04469e-07	0.000147593
	SCN9A	1.81728	2.7512	9.87474e-07	0.000202012					SMCO2	-0.782904	4.09828	6.15402e-07	0.000149659
	EMP3	0.663152	8.03067	9.96432e-07	0.000203158					KB.1615E4.2	-0.944977	3.5229	6.24498e-07	0.000150227
	HCFC2	0.402585	7.10777	1.00722e-06	0.000204669					AP001058.3	-0.889388	0.537114	6.31789e-07	0.000150619
	ARHGEF33	0.829744	4.71736	1.02138e-06	0.000206197					SLC35F2	-0.653841	6.96473	6.73528e-07	0.000155226
	CCDC36	0.720434	3.21617	1.02191e-06	0.000206197					AC009948.5	-0.716521	6.47943	6.74184e-07	0.000155226
	CPEB4	0.473979	7.62399	1.04673e-06	0.000209188					RP11.157D23.2	-1.54889	1.23654	6.92924e-07	0.0001587
	KCTD7	0.426235	7.39501	1.06648e-06	0.000211736					GS1.358P8.4	-0.557132	6.51008	6.94514e-07	0.0001587
	TRIM69	0.743232	5.42554	1.08166e-06	0.000212474					RP1.228H13.5	-0.545278	4.22449	7.04285e-07	0.000160328
	APOBR	0.721751	5.94871	1.08626e-06	0.000212474					RP5.851M4.1	-1.24556	1.87892	7.2133e-07	0.000163593
	ITGA4	0.68095	10.451	1.08774e-06	0.000212474					USP43	-1.48493	2.45667	7.36439e-07	0.000166397
	TADA2B	0.369936	6.83594	1.11617e-06	0.000215938					GK	-0.753262	7.2995	7.80637e-07	0.000174431
	METTL25	0.46867	6.67632	1.12258e-06	0.000216487					C5orf28	-0.381643	7.06785	7.93077e-07	0.000175912
	GIMAP2	0.537587	7.22129	1.13644e-06	0.000218463					KRT7	-1.24663	4.45154	7.97143e-07	0.000176169
	LLGL2	0.794986	6.48832	1.14612e-06	0.000219628					RP4.735C1.6	-1.28161	2.95733	8.16283e-07	0.000177803
	MFGE8	0.501489	6.09418	1.16433e-06	0.000222018					NEMP1	-0.568839	7.97728	8.19783e-07	0.000177925
	PTPN4	0.654565	9.01468	1.2418e-06	0.000232804					PLA1A	-1.26792	3.67358	8.50515e-07	0.000183282
	PEPD	0.815257	6.72209	1.26744e-06	0.000235098					USP12	-0.505789	8.28419	8.92665e-07	0.000191005
	SIGIRR	0.525399	6.90137	1.27081e-06	0.000235098					LINC01032	-1.04044	3.262	9.18171e-07	0.000195771
	RP11.73O6.3	1.33341	3.7678	1.27345e-06	0.000235098					PCBP3	-1.33331	5.76951	9.42577e-07	0.000197498
	SERPINI1	0.61244	5.0791	1.29032e-06	0.00023749					AC007879.5	-0.848672	5.12706	9.54151e-07	0.000199233
	TGM4	0.541249	3.3092	1.31858e-06	0.000241955					PTPN3	-2.53598	4.9098	9.70358e-07	0.000201921
	GVINP1	0.465249	8.44171	1.32393e-06	0.000242203					ANGPT4	-0.923324	4.36291	9.79077e-07	0.000202012
	PDP1	0.551265	7.34817	1.34335e-06	0.000245016					RP4.536B24.4	-0.954317	2.9218	9.81368e-07	0.000202012
	AGPAT4	0.652486	8.0049	1.36257e-06	0.000245176					PDE8A	-0.54827	7.54422	1.02496e-06	0.000206197
	MXD4	0.603131	6.84295	1.36727e-06	0.000245176					ATP9A	-1.77461	4.42977	1.03198e-06	0.000206922
	BIN2	0.779776	8.8696	1.37625e-06	0.000245353					AZIN1.AS1	-0.941021	4.41813	1.06138e-06	0.000211417
	RASA3	0.745735	8.48999	1.39901e-06	0.000246985					RP11.465B22.3	-1.30271	5.80038	1.08212e-06	0.000212474
	RTP4	0.815955	4.9906	1.44427e-06	0.000249738					DNAH3	-0.595514	4.0046	1.08585e-06	0.000212474
	C3orf49	0.718491	3.63002	1.4476e-06	0.000249738					TCF7L2	-0.978941	4.73582	1.10216e-06	0.000214598
	AC037459.4	1.04102	0.971279	1.48482e-06	0.000254699					LINC01234	-1.21734	2.53381	1.11097e-06	0.000215622
	CTD.3148I10.15	1.06895	3.07349	1.49155e-06	0.000254699					RDX	-0.366727	8.44689	1.16847e-06	0.000222018
	SLFN5	0.726028	9.50604	1.49739e-06	0.000254699					DENND4A	-0.36949	8.34117	1.16959e-06	0.000222018
	CEP164	0.570541	7.33753	1.50358e-06	0.000255035					AP000223.42	-0.887463	3.06651	1.21514e-06	0.000229942
	ENTHD2	0.41784	5.88362	1.51961e-06	0.000257035					RP11.443B7.1	-1.70262	3.29897	1.22873e-06	0.000231215
	RP11.91H12.4	0.817141	3.43518	1.54788e-06	0.000260672					FAH	-0.806837	7.07212	1.2295e-06	0.000231215
	TRPV2	0.56921	7.80116	1.54972e-06	0.000260672					TWSG1	-0.464637	7.19695	1.24663e-06	0.00023299
	ITGAM	1.04691	8.44616	1.61231e-06	0.000270448					RAD51AP1	-0.593325	7.63522	1.25162e-06	0.000233202
	LRRC56	0.802064	2.89161	1.64135e-06	0.000273803					IL21.AS1	-0.953396	3.4236	1.36298e-06	0.000245176
	ZKSCAN3	0.473067	5.44994	1.6746e-06	0.000278582					CHSY1	-0.362917	7.87442	1.36377e-06	0.000245176
	CREG2	1.41979	3.70874	1.68753e-06	0.000279199					GLRA2	-1.01135	5.0132	1.36628e-06	0.000245176
	SYTL1	0.370368	7.85477	1.69323e-06	0.000279378					ARNTL2	-0.682582	6.94705	1.36852e-06	0.000245176
	ZNFX1	0.354917	8.5719	1.78276e-06	0.000288645					CORO1C	-0.437355	7.40736	1.37761e-06	0.000245353
	OSTM1	0.579485	7.12318	1.81614e-06	0.000292485					HHLA2	-0.922656	5.21126	1.39798e-06	0.000246985
	KIF19	1.17931	3.69129	1.82995e-06	0.000293928					TMEM247	-0.902811	2.60396	1.3984e-06	0.000246985
	CAPN2	0.531114	9.1657	1.98204e-06	0.000310934					IL4I1	-1.14449	5.15709	1.41052e-06	0.000247661
	IGHA2	2.16789	1.37934	2.00169e-06	0.000312397					SPON2	-0.546754	5.94715	1.41102e-06	0.000247661
	LSR	0.834052	5.90717	2.00952e-06	0.000312814					RP11.1D12.2	-0.922393	0.719277	1.41611e-06	0.000247835
	FCMR	1.1434	6.43869	2.01751e-06	0.000313253					SNX9	-0.66767	7.93116	1.42325e-06	0.000247932
	LMAN2L	0.382929	6.11966	2.04168e-06	0.000315387					RP3.439F8.1	-1.33491	0.998774	1.42657e-06	0.000247932
	TSPAN32	1.14263	7.04422	2.11661e-06	0.000323807					PTPRG	-0.940483	4.32721	1.42894e-06	0.000247932
	ULK1	0.320389	6.62009	2.11912e-06	0.000323807					NAMPT	-0.699538	8.89845	1.46884e-06	0.000252683
	DGAT1	0.380855	6.54041	2.12059e-06	0.000323807					NEK3	-0.691818	5.80205	1.49596e-06	0.000254699
	C21orf2	0.446901	5.0714	2.12292e-06	0.000323807					ZNF90	-0.892781	5.56834	1.63628e-06	0.000273711
	FSD1L	0.557812	6.78056	2.15882e-06	0.000327631					LINC00173	-1.34175	2.54992	1.68163e-06	0.000278985
	HEATR5B	0.351891	7.907	2.22495e-06	0.000335984					RP11.560J1.2	-0.725807	1.96629	1.71741e-06	0.000281919
	SUV420H1	0.476201	7.35117	2.25941e-06	0.000340231					SFTPA1	-0.834276	0.675218	1.7199e-06	0.000281919
	SLC30A1	0.385902	6.85994	2.27565e-06	0.000340231					PDK3	-0.389033	7.26504	1.72605e-06	0.000281919
	GIMAP7	1.02363	7.66744	2.30787e-06	0.000343368					SDK1	-1.25019	4.52222	1.72725e-06	0.000281919
	STX2	0.46944	7.1104	2.32293e-06	0.000344762					PROSER1	-0.502302	7.61688	1.74846e-06	0.000284459
	C3orf18	0.77199	6.46312	2.36885e-06	0.000349862					NAV1	-0.942962	3.24865	1.75221e-06	0.000284459
	ZFP36	0.522217	7.28841	2.42966e-06	0.000354886					MCM6	-0.576667	8.69508	1.79192e-06	0.000289355
	AC015849.2	0.970497	0.928168	2.44293e-06	0.000355599					HSPA4L	-1.10529	4.23775	1.85312e-06	0.000296863
	TRIB2	1.14182	7.54453	2.44948e-06	0.000355697					CHRNA6	-2.05354	3.6891	1.87302e-06	0.000298753
	TPGS1	0.470097	5.08043	2.57771e-06	0.000373423					DGAT2	-0.94039	3.84185	1.87945e-06	0.000298753
	ABCA7	0.639634	7.09464	2.59438e-06	0.00037494					RELB	-0.544094	6.99809	1.87972e-06	0.000298753
	RP11.479G22.8	1.37395	4.15632	2.6713e-06	0.000383312					ADAM23	-1.14079	3.29785	1.88633e-06	0.000299019
	LRP10	0.300139	7.99648	2.7617e-06	0.000394415					MUC5AC	-1.18536	0.877792	1.89839e-06	0.000300144
	KLF2	0.913089	7.51479	2.79539e-06	0.000397352					CDC42EP1	-1.84245	2.03637	1.93858e-06	0.0003057
	LL22NC03.24A12.9	1.44358	1.16041	2.82402e-06	0.000400482					C1S	-0.583576	4.75284	1.96143e-06	0.0003085
	ITGB7	0.654664	8.28083	2.92505e-06	0.00041372					INSIG1	-0.542013	8.38652	1.99824e-06	0.000312397
	USP46.AS1	0.711504	4.10857	2.93268e-06	0.00041372					ACSL1	-0.691513	7.19358	2.03904e-06	0.000315387
	CEBPD	1.58518	3.47615	3.00021e-06	0.000417042					LINC00539	-0.670591	5.73714	2.11898e-06	0.000323807
	NODAL	0.6458	3.23476	3.00278e-06	0.000417042					MAGI1	-2.01401	5.2772	2.1566e-06	0.000327631
	SPSB1	0.421483	7.0635	3.04304e-06	0.000418951					CXCL8	-2.94305	5.38573	2.16589e-06	0.000327884
	FAM134C	0.432839	7.83483	3.0442e-06	0.000418951					MYEF2	-0.586882	7.20748	2.27126e-06	0.000340231
	CNN2	0.485248	8.7494	3.05816e-06	0.000419918					CD274	-0.454379	6.90107	2.28032e-06	0.000340231
	PPP1R12C	0.337004	7.57259	3.17211e-06	0.000432621					TEX26.AS1	-0.98253	2.89757	2.28117e-06	0.000340231
	TPST2	0.730601	7.5438	3.1865e-06	0.000433069					LINC00877	-0.839755	4.97511	2.32952e-06	0.000344894
	CD200R1	0.657532	6.57347	3.19166e-06	0.000433069					IL1A	-1.74767	5.41236	2.37926e-06	0.000350545
	IGHG1	3.21713	3.8882	3.25874e-06	0.000439487					RP1.153G14.4	-1.35523	2.84095	2.39794e-06	0.000352439
	RP11.326N17.1	1.11707	4.8586	3.31636e-06	0.000445275					BIRC3	-0.631838	8.92382	2.42848e-06	0.000354886
	SAMHD1	0.622313	9.04663	3.37223e-06	0.000451775					PCBP2	-0.553094	7.71968	2.43217e-06	0.000354886
	TSPAN14	0.479131	8.78189	3.39442e-06	0.000453742					MICALCL	-0.832861	5.80924	2.64613e-06	0.000381509
	CARD6	0.802969	5.5635	3.40874e-06	0.000453742					MYO18B	-1.59857	6.10672	2.66135e-06	0.000382792
	MORC3	0.322959	8.18621	3.43546e-06	0.000456208					SREBF2	-0.380553	8.52014	2.69233e-06	0.000385416
	RP11.1129I3.1	0.660161	3.64223	3.54814e-06	0.000469114					GNAS.AS1	-0.927344	3.27402	2.77569e-06	0.000395481
	CTC.236F12.4	0.755804	4.18375	3.59584e-06	0.000473972					LY86	-1.2787	3.45332	2.93787e-06	0.00041372
	RP5.1091N2.9	0.348616	5.04372	3.60054e-06	0.000473972					GJB2	-2.15391	5.76101	2.94792e-06	0.000414173
	LTK	1.58484	5.24404	3.61133e-06	0.000474361					HBS1L	-0.364818	8.72458	2.97354e-06	0.000416331
	AC098820.3	0.491823	2.70072	3.66405e-06	0.000477581					HCAR1	-1.69053	2.43976	2.97704e-06	0.000416331
	RSG1	0.390955	4.20231	3.66739e-06	0.000477581					FRMPD4	-1.78662	2.47752	2.98834e-06	0.000416949
	AK1	0.851216	4.76507	3.69073e-06	0.000478563					EVI5	-1.2866	6.77861	3.03913e-06	0.000418951
	SAP30L	0.302154	6.91794	3.72646e-06	0.00048011					APP	-0.624166	6.73824	3.04134e-06	0.000418951
	BFSP1	0.863995	5.04166	3.73902e-06	0.000480706					NT5M	-0.626864	5.43896	3.10288e-06	0.000425094
	MKNK2	0.313428	8.43619	3.83462e-06	0.000490913					PHGDH	-1.06376	7.91099	3.16137e-06	0.000432131
	BTN3A3	0.562872	7.45907	3.88072e-06	0.000494724					KCTD19	-0.911487	3.47839	3.1969e-06	0.000433069
	HPCAL4	1.49938	4.38522	3.88709e-06	0.000494724					ZNF273	-0.345329	6.23661	3.204e-06	0.000433069
	GBA2	0.368294	7.17977	3.88891e-06	0.000494724					EIF4EBP1	-0.971237	6.52602	3.27882e-06	0.000441213
	TMEM191A	0.547454	3.44663	3.96712e-06	0.000500469					GSTA4	-1.13986	4.45925	3.40939e-06	0.000453742
	C11orf21	0.994525	7.01624	3.99511e-06	0.000501909					ADCY1	-1.71951	5.1647	3.44582e-06	0.000456582
	RP11.53I6.2	0.543054	4.91488	4.01048e-06	0.000502796					HLTF	-0.409747	7.72022	3.62258e-06	0.000474809
	SLC25A53	0.543945	6.50083	4.07096e-06	0.000507656					TYMS	-0.556831	6.93418	3.63741e-06	0.000475723
	ZNF33B	0.480867	7.25438	4.07466e-06	0.000507656					FGFR1	-0.786213	7.50739	3.68473e-06	0.000478563
	PLEC	0.668724	9.06937	4.16095e-06	0.000514208					AMZ1	-0.769739	4.60752	3.71359e-06	0.000480025
	CNPPD1	0.344526	7.23538	4.18687e-06	0.000516312					CCDC171	-0.515472	6.11326	3.71787e-06	0.000480025
	GDPD5	0.648761	7.1757	4.19502e-06	0.000516312					BATF3	-1.02329	6.71744	3.79252e-06	0.000486551
	ARRDC2	0.414783	7.11085	4.22602e-06	0.000519072					TRIM45	-0.437741	4.4977	3.95036e-06	0.000500469
	PTGDS	2.4869	4.51517	4.24417e-06	0.000519362					RP11.491H19.1	-1.1236	2.43841	3.95195e-06	0.000500469
	ZNF582	0.613548	3.8444	4.36422e-06	0.000532436					AGRN	-1.3322	5.08759	3.96575e-06	0.000500469
	IMPDH1	0.442241	7.31251	4.37538e-06	0.000532436					SHC4	-1.42796	5.3946	3.98964e-06	0.000501909
	MYBL1	0.718834	8.12999	4.41505e-06	0.000533783					TMEM97	-0.653459	6.53994	4.08059e-06	0.000507656
	DEDD2	0.357946	7.17645	4.42356e-06	0.000533783					PABPC4	-0.460229	7.34112	4.14243e-06	0.000513582
	RSPH10B	0.720976	2.90493	4.44971e-06	0.000535682					ECH1	-0.433282	7.12538	4.1474e-06	0.000513582
	AGAP2	0.342653	7.65984	4.48685e-06	0.00053908					AF064858.8	-1.09701	1.36895	4.24553e-06	0.000519362
	MDFIC	0.424503	9.47607	4.56266e-06	0.000546023					DNAJC18	-0.539561	6.57805	4.37879e-06	0.000532436
	RP11.24F11.2	1.41155	5.21066	4.76746e-06	0.000561831					RP11.861E21.2	-1.28306	2.34519	4.40961e-06	0.000533783
	LDLRAP1	0.938203	6.81956	4.7682e-06	0.000561831					NTNG2	-0.894375	6.1941	4.42513e-06	0.000533783
	RP11.518L10.5	0.5104	5.63359	4.76898e-06	0.000561831					ETS2	-0.759067	6.66628	4.52076e-06	0.000542079
	OOEP	0.888343	4.46576	4.78942e-06	0.000563143					IMPA2	-0.545263	5.69228	4.60525e-06	0.000549972
	CDC42BPG	0.679784	3.76635	4.94254e-06	0.000578899					SLC16A14	-1.1503	4.32714	4.61726e-06	0.000549972
	ARHGEF11	1.08507	6.02619	5.00316e-06	0.0005815					CLEC16A	-0.489281	8.07725	4.62291e-06	0.000549972
	FAM118B	0.401038	6.25736	5.02498e-06	0.000582917					MOB1B	-0.422964	7.28551	4.66931e-06	0.000554403
	LINC00861	1.29957	6.80826	5.09604e-06	0.000588903					KDM4D	-0.599167	3.97687	4.75601e-06	0.000561831
	PLCD3	0.483144	3.88812	5.26182e-06	0.000601178					LINC00824	-0.940994	4.40722	4.87099e-06	0.000571624
	GBA	0.55255	6.06688	5.34607e-06	0.000609654					SLC26A8	-0.800439	4.28725	4.98638e-06	0.0005815
	CASP1	0.73796	6.94923	5.6585e-06	0.000632157					ARID5A	-0.836698	7.29978	4.99235e-06	0.0005815
	RP11.203J24.9	0.746517	4.56288	5.76583e-06	0.000638289					ALPK1	-1.04327	6.7368	4.99997e-06	0.0005815
	ESYT1	0.475099	9.21392	5.80352e-06	0.000638331					MT.ND4L	-0.859483	7.79539	5.17128e-06	0.00059646
	NHSL2	1.3714	5.74342	6.06627e-06	0.000658475					LGALS14	-1.01899	1.15998	5.19124e-06	0.000596914
	CHIC1	0.481978	6.97126	6.0768e-06	0.000658475					AC007879.1	-0.904941	2.52211	5.19493e-06	0.000596914
	CLN3	0.489586	4.37892	6.08776e-06	0.000658475					ZNF840P	-1.00576	0.741781	5.21886e-06	0.000598495
	RP11.1149O23.2	0.890998	3.80685	6.10294e-06	0.000658748					AC125232.1	-0.521391	6.44801	5.22845e-06	0.000598495
	RP11.50I19.2	0.85543	3.48812	6.1283e-06	0.000660308					ENOSF1	-0.539602	7.6285	5.39011e-06	0.00061352
	KLF3.AS1	0.981702	3.3566	6.18073e-06	0.000662201					FERMT2	-0.930012	4.22412	5.43131e-06	0.000615622
	CARNS1	0.636124	3.79043	6.19918e-06	0.000662201					FAHD2B	-0.463354	5.97163	5.4401e-06	0.000615622
	MMP23B	0.512125	3.99712	6.20786e-06	0.000662201					COL9A2	-0.744095	6.01843	5.45238e-06	0.000615622
	CCDC102A	0.404942	5.98516	6.29461e-06	0.000669883					CTD.2636A23.2	-0.944023	3.58947	5.45542e-06	0.000615622
	MORC2	0.48289	7.15621	6.34846e-06	0.000674429					MIR3945HG	-1.47331	1.61986	5.45941e-06	0.000615622
	IGKV3.20	2.68415	2.80651	6.4037e-06	0.000679106					MTHFD2	-0.676965	8.25038	5.53335e-06	0.0006228
	GLMP	0.594196	5.85426	6.50305e-06	0.000687181					BTNL8	-1.42828	1.77947	5.5636e-06	0.000625043
	ITGA6	1.33604	6.39336	6.52849e-06	0.000687524					DFNA5	-0.959615	4.38278	5.62324e-06	0.000630574
	PRR31	1.29656	1.37201	6.55843e-06	0.000689478					TDP1	-0.345167	8.15029	5.66458e-06	0.000632157
	UBXN11	0.518313	6.63884	6.62431e-06	0.0006933					FLJ40288	-1.36974	2.08854	5.66868e-06	0.000632157
	RP11.402G3.3	0.935541	2.91757	6.63656e-06	0.0006933					IL31RA	-1.49854	2.57802	5.71221e-06	0.000635841
	CTD.2562J15.6	1.16507	3.74622	6.64059e-06	0.0006933					FASN	-0.705714	8.20859	5.74075e-06	0.000637844
	IL12RB1	0.580812	7.59279	6.70462e-06	0.000697854					AGK	-0.43697	7.82951	5.76395e-06	0.000638289
	RP5.1132H15.1	0.412723	5.86012	6.72781e-06	0.000697854					SH2D4A	-0.739317	4.78346	5.78882e-06	0.000638331
	TLDC2	0.705934	4.45319	6.77339e-06	0.000701121					PHKA1	-1.16286	5.3909	5.8148e-06	0.000638331
	C1orf115	1.14297	3.08601	6.94833e-06	0.000713161					MTX3	-0.509971	7.92057	5.81832e-06	0.000638331
	PRR5	0.871788	5.24115	6.94859e-06	0.000713161					MSMO1	-0.513149	7.55805	5.81892e-06	0.000638331
	SHISA5	0.500147	7.85913	7.07975e-06	0.000724069					PXK	-0.438388	8.30763	5.86864e-06	0.000642622
	FGF22	1.01416	1.16972	7.23564e-06	0.000734233					HSF2BP	-0.532516	3.4373	5.9459e-06	0.000649906
	PALMD	0.99933	2.12772	7.26754e-06	0.000735918					SEC61A2	-0.450424	7.21839	5.96797e-06	0.000651144
	NDRG1	0.695386	8.30647	7.3155e-06	0.000739537					AUH	-0.574135	8.95743	6.00959e-06	0.000654505
	GALNS	0.454772	6.50106	7.35868e-06	0.000742663					ADAMTS16	-0.822796	3.18059	6.08954e-06	0.000658475
	FOXO4	0.485425	5.92086	7.40977e-06	0.000744098					NR4A1	-1.02525	4.83831	6.15536e-06	0.000662046
	ACTN4	0.339303	9.28218	7.46707e-06	0.000747374					FLT1	-1.40355	4.56088	6.19931e-06	0.000662201
	AC006547.13	0.554807	4.60768	7.50675e-06	0.000750105					RP5.1050E16.2	-1.42536	2.49936	6.21149e-06	0.000662201
	MYD88	0.494579	7.25239	7.52171e-06	0.000750362					MPP6	-0.64291	7.11171	6.51388e-06	0.000687181
	ANO8	0.403079	5.99561	7.58763e-06	0.000755013					AC018816.3	-0.550335	6.01267	6.57854e-06	0.000690393
	EPHA4	1.2101	6.10064	7.59327e-06	0.000755013					HORMAD2	-1.03782	4.25786	6.72868e-06	0.000697854
	PTGES2.AS1	0.67807	2.56167	7.60958e-06	0.000755395					TTC25	-0.812825	4.55232	6.7303e-06	0.000697854
	RP11.318C24.2	0.731958	4.07907	7.68866e-06	0.000761776					MGAT5B	-1.13266	2.61386	6.81356e-06	0.000703624
	ATXN7L2	0.342476	5.3943	7.69903e-06	0.000761776					PDE4DIP	-0.445514	7.35512	6.82081e-06	0.000703624
	RPS6KA1	0.342133	8.65071	7.84278e-06	0.00077096					SLC7A5	-0.87241	8.46059	6.91056e-06	0.00071167
	GLUL	0.738036	8.33586	7.88551e-06	0.000773904					ZC3H7A	-0.324545	7.98692	7.09656e-06	0.000724069
	GNPTG	0.444809	6.24424	7.91993e-06	0.000776025					GLDC	-1.03074	5.21294	7.09977e-06	0.000724069
	FGD3	0.397968	8.49149	8.05742e-06	0.00078695					SGPP2	-0.831798	5.67391	7.1027e-06	0.000724069
	CCDC13	0.895257	2.64976	8.11169e-06	0.000790974					PURB	-0.34035	7.64524	7.17044e-06	0.000729746
	PRR29.AS1	1.2979	3.74835	8.23327e-06	0.000800253					EBF4	-1.16345	3.40623	7.23878e-06	0.000734233
	LPGAT1	0.756546	8.52492	8.29477e-06	0.00080365					PLAGL2	-0.624278	7.03595	7.37376e-06	0.000742693
	VSIG1	1.61505	4.93959	8.352e-06	0.000807903					TTC7B	-0.691437	5.79299	7.38351e-06	0.000742693
	CYBA	0.38877	8.47785	8.40997e-06	0.000812213					SV2A	-0.632892	6.14054	7.46342e-06	0.000747374
	ATP6V0D1	0.418471	7.21528	8.4255e-06	0.000812417					PITPNB	-0.361968	7.89163	7.74689e-06	0.000765036
	ABR	0.395793	7.01135	8.46337e-06	0.000814771					RP13.126P21.2	-1.06381	2.85497	7.75724e-06	0.000765036
	ADRB2	1.54266	5.40463	8.5774e-06	0.000824438					RP11.480I12.5	-0.794838	2.92766	7.81922e-06	0.000769894
	ZNF831	0.561914	7.44448	9.17587e-06	0.000870903					CXorf21	-0.636821	5.25594	8.0303e-06	0.000785568
	CX3CR1	1.88097	5.37361	9.22908e-06	0.000874582					SERTAD2	-0.512063	7.50296	8.14204e-06	0.000792658
	FAM78A	0.370409	8.11873	9.40141e-06	0.000888132					PYCR1	-1.03869	5.98585	8.29124e-06	0.00080365
	SLC25A20	0.369782	7.64247	9.53095e-06	0.000892021					EDEM1	-0.352535	9.05637	8.63697e-06	0.000828848
	GLIPR2	0.580838	7.21345	9.61114e-06	0.000896745					TOX2	-1.14845	6.30172	8.69412e-06	0.000833012
	MAP1A	0.594841	6.7642	9.63137e-06	0.000896745					CSF3R	-1.74872	2.35885	8.75901e-06	0.000837903
	ARHGAP4	0.354159	8.26461	9.63575e-06	0.000896745					SOX4	-1.68228	5.08619	8.85046e-06	0.000845317
	PRR5.ARHGAP8	0.972812	4.38169	9.65547e-06	0.000896745					ANP32B	-0.446201	8.08878	8.95907e-06	0.000854343
	S100A10	0.492379	7.92254	9.69602e-06	0.000899131					LETM2	-0.525587	5.57193	9.09608e-06	0.000866044
	FRMD8	0.320883	7.35381	9.72874e-06	0.000900786					C3orf52	-0.704033	4.85007	9.11324e-06	0.000866316
	PCYT1A	0.451531	5.84899	9.92843e-06	0.000912238					KHDRBS1	-0.320634	8.48718	9.32801e-06	0.000882576
	NLRC3	0.320878	8.796	1.00983e-05	0.000922315					RAB3B	-0.768191	2.85484	9.43524e-06	0.00088994
	GZMM	0.57962	6.29122	1.01863e-05	0.000925486					AIG1	-0.648226	5.82043	9.46384e-06	0.000891249
	RP13.104F24.2	0.536038	6.25645	1.0196e-05	0.000925486					CTTN	-1.43835	2.96489	9.51006e-06	0.000891443
	S100A4	0.638968	9.14047	1.02265e-05	0.000925486					CHKA	-0.656117	6.50695	9.64121e-06	0.000896745
	CTC.523E23.11	0.640641	4.42967	1.02653e-05	0.000925486					RERE	-0.60892	8.5001	9.78965e-06	0.000905042
	RHOU	1.07153	5.95655	1.02928e-05	0.000926109					MYH10	-0.772505	6.18757	9.85539e-06	0.00090973
	APBB1	0.454833	7.14822	1.0371e-05	0.000931263					NTN1	-0.538554	4.09671	9.93705e-06	0.000912238
	IKZF3	0.689764	8.85716	1.03809e-05	0.000931263					LEPR	-0.599422	6.59764	9.94282e-06	0.000912238
	KIAA1551	0.554682	9.41765	1.04065e-05	0.000932183					CLEC6A	-1.25861	1.16034	1.00441e-05	0.000919261
	CATSPERB	1.28881	3.48749	1.05431e-05	0.000939753					MPO	-1.67239	2.34151	1.00497e-05	0.000919261
	TMEM229B	1.74612	4.67946	1.05531e-05	0.000939753					RP11.469A15.2	-1.23396	2.36721	1.01163e-05	0.000922565
	ABCC2	0.472492	4.33877	1.05861e-05	0.000940198					GALNT18	-1.38058	4.08064	1.02575e-05	0.000925486
	LINC01504	0.900072	3.60908	1.05891e-05	0.000940198					NCS1	-1.19202	5.80608	1.02579e-05	0.000925486
	CHMP7	0.569797	7.62856	1.06516e-05	0.000941555					FGF6	-1.49516	2.13207	1.02603e-05	0.000925486
	NECAB3	0.6441	6.5096	1.0657e-05	0.000941555					AC099552.4	-1.45481	4.33762	1.02706e-05	0.000925486
	PRKACB	0.555032	8.82958	1.09131e-05	0.000952667					SLC7A11	-1.04877	7.74603	1.04509e-05	0.000934781
	PPP4R1	0.47475	7.83598	1.09567e-05	0.00095464					RP11.167H9.4	-1.12676	2.15869	1.05132e-05	0.000938961
	ZNF580	0.686785	3.1242	1.11809e-05	0.000969983					CBX5	-0.41156	9.01515	1.06295e-05	0.000941555
	SLC35A1	0.437165	5.31898	1.12319e-05	0.00097301					SPIN1	-0.426281	7.93192	1.06666e-05	0.000941555
	LTB	1.12395	8.87049	1.13635e-05	0.000980857					NAF1	-0.405035	6.85201	1.06899e-05	0.000942236
	RP5.1009E24.8	0.868916	3.65645	1.14785e-05	0.000987311					CES3	-0.758706	4.6838	1.07505e-05	0.000946203
	SLC25A24	0.378773	7.80625	1.15012e-05	0.000987867					NFKBIA	-0.756772	7.98913	1.0781e-05	0.000947509
	DDX58	0.708635	7.18027	1.16945e-05	0.00100021					RP11.146I2.1	-1.233	4.95179	1.08601e-05	0.000952355
	ZNF583	0.515421	5.10025	1.17459e-05	0.00100319					CGREF1	-0.894614	3.37606	1.08676e-05	0.000952355
	R3HDM4	0.418503	7.50378	1.17882e-05	0.00100538					SPNS3	-0.825521	6.37335	1.09062e-05	0.000952667
	GIMAP6	0.542907	7.89488	1.18429e-05	0.00100862					JDP2	-1.01974	4.38073	1.09184e-05	0.000952667
	ACP2	0.431329	6.34118	1.18823e-05	0.00101056					ATXN2L	-0.459331	6.71026	1.10407e-05	0.000960574
	UNC93B1	0.512296	5.60942	1.24324e-05	0.00104751					ANXA13	-1.19514	0.967249	1.11727e-05	0.000969983
	KCNH3	0.803565	3.76475	1.24378e-05	0.00104751					FAM135A	-0.333504	7.19727	1.13259e-05	0.000979759
	RP1.159A19.4	0.691256	3.88893	1.25495e-05	0.00105398					RP5.1120P11.1	-1.14284	2.93808	1.1371e-05	0.000980857
	GIMAP8	0.853046	6.7296	1.29313e-05	0.00107906					RP11.30O15.1	-0.816573	3.44836	1.13933e-05	0.000981382
	VPS18	0.325596	6.65072	1.29372e-05	0.00107906					MT.ND4	-0.843104	9.53055	1.15717e-05	0.00099251
	MIR150	0.896408	2.24876	1.30268e-05	0.00108404					HMGN3	-0.357819	7.50168	1.15954e-05	0.000993133
	NOSIP	0.537776	7.75018	1.30671e-05	0.00108541					CATSPER2P1	-0.522037	4.52232	1.20446e-05	0.00102293
	EZH1	0.354783	7.43702	1.33707e-05	0.00110501					ASNS	-0.892189	8.01534	1.20936e-05	0.00102515
	SAMD3	1.13685	8.28516	1.34136e-05	0.0011051					AC112721.2	-1.34445	1.6818	1.21046e-05	0.00102515
	C5AR2	1.08753	3.81363	1.35463e-05	0.00111223					TTC41P	-0.659753	4.06345	1.21539e-05	0.00102788
	TEX264	0.320616	7.46756	1.35553e-05	0.00111223					ICAM1	-0.631695	5.62298	1.22891e-05	0.00103787
	CTD.2192J16.17	0.700569	4.43643	1.36473e-05	0.00111739					RP11.367F23.2	-1.89279	3.59675	1.25412e-05	0.00105398
	PCOLCE	0.513689	4.61853	1.36636e-05	0.00111739					ITGA9.AS1	-1.01865	3.20659	1.27306e-05	0.00106771
	MAP3K12	0.318954	6.67649	1.39387e-05	0.00113434					NR4A3	-1.5353	4.66456	1.29197e-05	0.00107906
	TRAK2	0.391202	7.60962	1.39819e-05	0.00113434					ACACA	-0.577903	6.81156	1.2927e-05	0.00107906
	SLC38A7	0.575023	5.42518	1.40283e-05	0.00113434					RGL1	-0.734892	6.20891	1.30327e-05	0.00108404
	TSPAN18	1.48944	6.02178	1.40423e-05	0.00113434					PSD	-0.635984	4.25017	1.31404e-05	0.00109001
	GIMAP4	0.890424	8.27737	1.40496e-05	0.00113434					CTD.2001C12.1	-0.421484	3.34198	1.33005e-05	0.00110178
	AES	0.362116	8.29612	1.42661e-05	0.00114876					MYH16	-0.80336	2.92478	1.33761e-05	0.00110501
	LINC00426	0.461325	7.39957	1.45979e-05	0.00116158					RP11.13A1.1	-1.07506	2.8929	1.34126e-05	0.0011051
	NPDC1	0.732013	7.00029	1.46862e-05	0.00116554					CENPU	-0.613242	7.82295	1.35551e-05	0.00111223
	IGLC2	2.73	3.38797	1.50085e-05	0.00118273					RP5.862P8.2	-1.10282	5.62713	1.36735e-05	0.00111739
	TRAPPC6B	0.324182	7.38326	1.55928e-05	0.00121676					SLC8A1.AS1	-0.858859	7.02999	1.37138e-05	0.00111917
	GABBR1	0.70663	4.4633	1.57026e-05	0.00122061					RP1.292B18.4	-0.710779	3.63328	1.37373e-05	0.00111958
	OPTN	0.35319	8.78089	1.59481e-05	0.00123022					TTC23	-0.761844	4.4384	1.40032e-05	0.00113434
	CTC.264K15.6	1.20549	2.62362	1.59937e-05	0.00123217					AC108051.1	-0.9606	1.12619	1.40178e-05	0.00113434
	AC008697.1	1.53928	4.58767	1.65035e-05	0.00126821					KIAA1147	-0.595595	6.0771	1.41776e-05	0.00114316
	UTAT33	0.670667	2.47533	1.72256e-05	0.00131205					CCDC149	-1.16885	1.5349	1.42926e-05	0.00114937
	USF1	0.326163	7.13463	1.74039e-05	0.00132396					PABPC1	-0.356151	9.96893	1.439e-05	0.00115567
	SEMA6C	0.644247	4.29041	1.74563e-05	0.00132522					NTRK2	-1.0039	7.33374	1.44101e-05	0.00115575
	CD79B	0.621806	6.79526	1.74642e-05	0.00132522					MT.ND5	-0.723885	9.0273	1.44498e-05	0.00115739
	MEGF6	0.993613	5.43848	1.76675e-05	0.00133897					RP11.15I11.3	-1.09751	2.03765	1.45045e-05	0.0011596
	CRIP1	0.693357	2.20779	1.77594e-05	0.00134258					VASH2	-0.842258	4.63293	1.45348e-05	0.0011596
	ANKRD19P	0.318925	6.05458	1.81547e-05	0.00136692					ZNF267	-0.353859	8.54962	1.45569e-05	0.00115984
	RP4.564M11.2	0.630547	1.63385	1.82215e-05	0.00136853					MINA	-0.393351	8.01112	1.4647e-05	0.00116396
	UPP2	0.72114	5.18439	1.8358e-05	0.00137241					CPA2	-0.77779	0.527524	1.47679e-05	0.00117049
	UGP2	0.329398	8.77107	1.84156e-05	0.00137501					TIMM10B	-0.683322	6.09435	1.49366e-05	0.00118144
	TC2N	0.938105	8.02113	1.84723e-05	0.00137586					GRB10	-0.97486	5.85886	1.4945e-05	0.00118144
	HKDC1	1.74357	4.08516	1.87901e-05	0.00139267					RP11.508N22.9	-0.979898	2.42633	1.49871e-05	0.00118273
	C19orf66	0.381666	6.057	1.88815e-05	0.00139527					FANCB	-0.494754	6.68947	1.50384e-05	0.00118273
	TNFRSF10A	0.844095	6.58419	1.88942e-05	0.00139527					CASC15	-1.44245	4.24592	1.50394e-05	0.00118273
	CTD.2192J16.20	0.429897	4.74866	1.89969e-05	0.00139774					KANTR	-0.579532	6.54205	1.50983e-05	0.00118582
	TDRD7	0.622001	6.61707	1.90248e-05	0.00139809					NINJ1	-0.560354	7.04536	1.51356e-05	0.00118721
	LZTFL1	1.20133	6.39637	1.91137e-05	0.00140292					ANKRD33B	-0.64116	6.92951	1.53209e-05	0.00119953
	RARG	0.545907	6.91965	1.91592e-05	0.00140456					HK2	-0.677585	7.03175	1.53324e-05	0.00119953
	IGLV2.14	2.36795	2.7254	1.92235e-05	0.00140565					RP11.736E3.1	-0.964777	3.01774	1.55643e-05	0.00121611
	IGHV3.74	1.17112	0.658802	1.92659e-05	0.00140565					CENPH	-0.661166	6.99473	1.5655e-05	0.00121935
	DOCK11	0.350104	9.29996	1.94637e-05	0.00141489					SPAG1	-0.562028	7.1607	1.56662e-05	0.00121935
	SLC35E2	0.40848	5.49186	1.97995e-05	0.00143585					GCAT	-0.977555	5.36478	1.57589e-05	0.00122197
	CCND3	0.372778	8.76798	2.0204e-05	0.0014582					KB.173C10.1	-1.05969	1.28491	1.57604e-05	0.00122197
	ADAM8	0.38735	8.17859	2.09344e-05	0.00150653					RP11.893F2.13	-0.710432	1.63944	1.58343e-05	0.00122457
	TGFB1	0.31263	7.48338	2.10533e-05	0.00150693					ATAD5	-0.431181	7.43737	1.58509e-05	0.00122457
	NEU1	0.424633	5.1769	2.10995e-05	0.00150791					RP11.863K10.7	-0.959856	2.20294	1.58546e-05	0.00122457
	PGBD2	0.428555	5.50862	2.11998e-05	0.00151027					DTL	-0.635266	8.12077	1.62274e-05	0.00124858
	ZNF350.AS1	0.469335	4.27118	2.13976e-05	0.00152078					HRH2	-1.55319	5.04085	1.66388e-05	0.00127699
	HSD17B11	0.316613	6.67468	2.15054e-05	0.00152487					GARS	-0.583921	9.08523	1.66974e-05	0.00127987
	SASH3	0.40353	8.73637	2.17745e-05	0.00153508					TRAF3	-0.387817	8.51749	1.68813e-05	0.00129233
	FAM65B	0.81851	9.15978	2.18015e-05	0.00153508					OTX1	-0.855333	0.520086	1.6973e-05	0.00129719
	RP11.229P13.19	2.4141	4.44588	2.19853e-05	0.00154435					DOK5	-2.31702	2.49989	1.69877e-05	0.00129719
	PTPN22	0.331093	8.25562	2.20385e-05	0.00154435					RFC1	-0.361376	8.75558	1.70782e-05	0.00130246
	GLG1	0.458935	8.94531	2.20744e-05	0.00154435					RP3.438O4.4	-0.921773	3.15945	1.8117e-05	0.00136643
	RP11.4O1.2	0.684499	4.77515	2.20864e-05	0.00154435					ZNF438	-0.569442	7.28592	1.81201e-05	0.00136643
	AC005775.2	0.937379	1.96236	2.2112e-05	0.00154435					DUSP10	-0.761832	8.02828	1.81718e-05	0.00136692
	PRR7	0.49173	5.32038	2.21603e-05	0.00154435					RP11.123K3.4	-0.583648	3.04265	1.82606e-05	0.00136853
	E2F2	0.619625	8.25986	2.23186e-05	0.00155342					LINC00632	-1.60758	1.65022	1.82609e-05	0.00136853
	WDR13	0.316563	6.51981	2.25828e-05	0.00156555					CCDC170	-0.895778	2.57362	1.83114e-05	0.00137062
	NOS3	0.48764	5.21226	2.28768e-05	0.00157957					SPSB4	-1.52152	1.51854	1.84584e-05	0.00137586
	IGLV1.40	1.56699	1.12969	2.32292e-05	0.00159844					RP11.839D17.3	-0.652638	2.68151	1.85593e-05	0.00137894
	IL17RA	0.625614	7.59075	2.34411e-05	0.00160705					FAHD2CP	-0.516066	5.29543	1.8692e-05	0.0013871
	SGF29	0.44057	6.12498	2.34872e-05	0.00160705					EGR3	-1.963	2.99897	1.88221e-05	0.00139334
	LIMD2	0.45551	8.66122	2.35522e-05	0.00160969					NSUN7	-1.71623	3.80353	1.89506e-05	0.00139603
	RSRP1	0.344282	8.34792	2.36051e-05	0.00161148					NR5A2	-1.54	3.19933	1.92113e-05	0.00140565
	RPS6KC1	0.437679	7.82551	2.37324e-05	0.00161835					DAPK1	-1.78812	4.73631	1.92669e-05	0.00140565
	GRAP	0.67552	5.01859	2.38809e-05	0.00162664					ACSS2	-0.372344	6.9257	1.93018e-05	0.0014065
	ZNF778	0.379345	5.43417	2.43128e-05	0.00165234					HMGXB4	-0.341528	7.50253	1.93961e-05	0.00141167
	ZNF815P	0.514161	5.98778	2.44178e-05	0.00165576					CYP7B1	-1.0121	4.32232	1.95009e-05	0.00141589
	DNASE1L1	0.443196	4.48521	2.47067e-05	0.00167161					DAPP1	-0.385483	7.85421	1.98465e-05	0.00143754
	RP11.264B17.3	1.04224	1.26728	2.54909e-05	0.00171318					TNFRSF4	-0.779602	7.64253	1.99844e-05	0.0014458
	B3GAT1	1.64209	5.09245	2.59034e-05	0.00173509					CACNA1A	-0.659109	4.69362	2.01253e-05	0.00145426
	SAMD9	0.470186	8.52923	2.59315e-05	0.00173509					KCNC4	-0.780308	5.8686	2.03234e-05	0.00146508
	LINC00869	0.716463	6.50446	2.60907e-05	0.00174381					RPS6KA2	-0.757483	6.66939	2.09673e-05	0.00150653
	CCDC69	0.393293	8.437	2.61261e-05	0.00174421					RFC3	-0.559491	8.07013	2.09912e-05	0.00150653
	SIRT2	0.31223	7.2299	2.61984e-05	0.00174523					RP11.141M1.3	-0.902725	5.37157	2.0998e-05	0.00150653
	DNASE1	0.523132	5.77235	2.63513e-05	0.00175349					CIITA	-0.531069	7.9129	2.10237e-05	0.00150659
	TRIM8	0.303656	7.25469	2.64926e-05	0.00175661					LRRC31	-1.07549	2.03141	2.11168e-05	0.00150791
	BID	0.574138	6.56835	2.68404e-05	0.00177035					COPG2	-0.463957	6.53399	2.1197e-05	0.00151027
	RP11.51F16.1	0.680169	5.51796	2.68678e-05	0.00177035					RNF223	-1.09033	1.11539	2.14461e-05	0.00152244
	IGLV2.11	1.83849	1.70256	2.70503e-05	0.00178044					ACOT12	-1.35494	2.5912	2.15473e-05	0.00152605
	TLX2	0.736931	4.21802	2.7116e-05	0.00178283					TNFRSF11A	-0.598397	7.94128	2.16483e-05	0.00153141
	PPP2R5B	0.373147	6.1737	2.72247e-05	0.00178429					ZNF519	-0.529934	6.85093	2.17777e-05	0.00153508
	PXN	0.484091	7.61297	2.72702e-05	0.00178429					GAD1	-1.40113	4.24676	2.17874e-05	0.00153508
	NPTX1	1.1337	5.507	2.77063e-05	0.00180595					USP14	-0.370718	7.88028	2.19825e-05	0.00154435
	TRANK1	0.872267	7.72842	2.81109e-05	0.00182075					BHLHE40.AS1	-0.838316	6.35533	2.20996e-05	0.00154435
	ATXN7L3	0.306236	7.61979	2.81184e-05	0.00182075					SLAIN1	-0.313593	7.66033	2.24585e-05	0.00156137
	RP11.50I19.1	1.04098	1.2896	2.81744e-05	0.00182075					RP11.356I2.1	-1.12933	3.04642	2.25833e-05	0.00156555
	PBXIP1	0.567596	8.88968	2.81894e-05	0.00182075					RPRD1B	-0.364715	7.60498	2.25961e-05	0.00156555
	CTC.523E23.5	0.810862	3.82753	2.82461e-05	0.00182153					PRLR	-1.99727	2.39566	2.28019e-05	0.00157619
	IGHV1.2	1.66247	1.41876	2.84189e-05	0.00182746					SLC48A1	-0.430697	5.89787	2.29164e-05	0.0015805
	ROGDI	0.64606	4.33687	2.88695e-05	0.00185187					NAP1L1	-0.371431	9.81685	2.31902e-05	0.00159757
	MVP	0.396514	8.44495	2.90202e-05	0.00185739					DICER1.AS1	-0.475365	4.40161	2.33348e-05	0.00160346
	MAN1A2	0.392249	8.8468	2.92984e-05	0.00186751					LIPI	-1.07825	3.18718	2.33552e-05	0.00160346
	BAIAP3	0.865748	4.10984	2.95263e-05	0.00187463					FUS	-0.362058	7.82852	2.34627e-05	0.00160705
	TMX4	0.33514	8.41321	2.95339e-05	0.00187463					LYRM1	-0.480903	7.32349	2.4048e-05	0.00163618
	ATP6V1C1	0.389884	7.31412	2.9631e-05	0.00187785					RP11.872D17.8	-0.550295	4.44624	2.44004e-05	0.00165576
	CTC.471J1.8	0.784015	3.12722	2.96563e-05	0.00187785					USP22	-0.361168	8.19702	2.45999e-05	0.00166625
	CALM1	0.436335	9.29995	2.96783e-05	0.00187785					CTB.12A17.2	-1.28296	2.53748	2.5058e-05	0.00169348
	ADD3	0.425351	9.55777	2.97087e-05	0.00187785					NDUFA4L2	-0.787414	3.63473	2.52594e-05	0.00170519
	CCDC112	0.795783	4.86451	2.97419e-05	0.00187799					TMEM136	-1.04633	2.65438	2.53568e-05	0.00170859
	CYP2G2P	1.23367	1.25244	3.00309e-05	0.00189229					ALPK2	-0.824657	3.93853	2.53944e-05	0.00170859
	ICAM3	0.331172	6.8188	3.04296e-05	0.00191145					ASPH	-0.591007	6.53188	2.57101e-05	0.001726
	ORAI1	0.367202	7.20906	3.08263e-05	0.00192637					LINC01354	-0.909942	0.68602	2.58816e-05	0.00173509
	ALG12	0.316244	5.97174	3.09996e-05	0.00193521					ATRNL1	-1.30267	5.23001	2.61542e-05	0.00174421
	CCDC107	0.462139	4.36892	3.10495e-05	0.00193633					RP11.363D14.1	-0.997435	1.89809	2.64227e-05	0.00175631
	SNTA1	0.534346	5.5897	3.11056e-05	0.00193783					ORC3	-0.302572	7.47226	2.65079e-05	0.00175661
	TANGO2	0.404654	6.43568	3.15695e-05	0.00196068					RP11.361L15.4	-0.541984	3.09563	2.65142e-05	0.00175661
	CD59	0.578653	8.34008	3.18461e-05	0.0019738					AC002454.1	-0.673049	3.74301	2.65561e-05	0.00175746
	ARHGEF3	0.596749	8.77794	3.20581e-05	0.00198086					LONP1	-0.580122	7.97753	2.67672e-05	0.00176945
	TNFSF8	1.09986	8.15515	3.23509e-05	0.00199485					GCK	-0.935868	1.51272	2.72759e-05	0.00178429
	SLC39A13	0.324419	6.08639	3.23832e-05	0.00199485					TM6SF1	-0.647863	4.2349	2.72856e-05	0.00178429
	GFOD2	0.336202	6.60056	3.25599e-05	0.00200166					EPB41L4B	-1.62856	3.29003	2.76401e-05	0.00180389
	IGKV3.15	2.04477	2.01526	3.28977e-05	0.00201628					HMGCR	-0.397081	7.77958	2.7645e-05	0.00180389
	RP11.263K4.5	1.11643	1.64544	3.29779e-05	0.00201916					NFASC	-1.09946	2.46271	2.78684e-05	0.00181456
	VILL	0.40194	6.44458	3.3176e-05	0.00202718					CYB5A	-0.487408	6.10989	2.79618e-05	0.00181869
	RP11.327F22.5	0.811845	0.802632	3.34279e-05	0.00203941					MYRIP	-0.780531	3.53607	2.79973e-05	0.00181904
	TKTL1	1.29275	4.2141	3.36473e-05	0.00204693					FTH1P22	-0.892938	3.88736	2.8204e-05	0.00182075
	ADCY9	0.449613	6.74092	3.37172e-05	0.00204785					FAHD2A	-0.314019	6.59499	2.83091e-05	0.00182364
	LRFN3	0.340433	4.93317	3.38684e-05	0.00205248					CTNNAL1	-0.691001	7.1686	2.84286e-05	0.00182746
	RGS19	0.324733	7.42305	3.42311e-05	0.00206584					AC007879.2	-1.21425	1.71866	2.87807e-05	0.00184813
	KIAA0040	0.331787	8.63453	3.42522e-05	0.00206584					RP11.344P13.4	-0.823609	3.06949	2.89701e-05	0.00185635
	IGHG2	2.40395	2.73311	3.4336e-05	0.00206884					RP11.718G2.5	-1.08886	1.67869	2.90475e-05	0.00185739
	PLEKHN1	0.614229	4.20267	3.44275e-05	0.00207229					RP13.516M14.1	-0.856462	3.45107	2.9142e-05	0.00186146
	NSMF	0.404641	6.94807	3.48346e-05	0.00208642					DNAJC5B	-1.16456	2.88725	2.92261e-05	0.00186487
	FBXO44	0.572675	6.32393	3.49444e-05	0.00209093					MAPK8	-0.575673	8.51275	2.937e-05	0.0018701
	PPP1R26.AS1	1.05255	3.90974	3.49942e-05	0.00209184					KIAA1958	-0.568295	6.89556	2.95054e-05	0.00187463
	BCR	0.401626	8.04467	3.51199e-05	0.00209316					CALN1	-0.762541	3.22156	2.98153e-05	0.00188066
	DENND4C	0.37509	8.7614	3.60537e-05	0.00214249					HDAC7	-0.416276	7.9296	3.02107e-05	0.00190164
	CTB.36H16.2	0.714362	3.09919	3.61448e-05	0.0021458					ZC3H12C	-1.56357	6.56608	3.03509e-05	0.00190848
	KCNH2	0.953207	3.8357	3.62284e-05	0.00214865					NUDT8	-0.72725	4.21189	3.04674e-05	0.00191184
	MORN3	0.548388	5.19621	3.63177e-05	0.00214974					CASP2	-0.340594	8.13454	3.06344e-05	0.00192032
	PDLIM2	0.607532	6.0846	3.65685e-05	0.00216036					TEC	-0.728461	5.7319	3.06949e-05	0.00192213
	EEF1DP3	1.127	6.44043	3.71134e-05	0.00219041					PTPRVP	-0.769879	4.66698	3.07714e-05	0.00192493
	KIDINS220	0.318979	8.31784	3.79183e-05	0.00222707					RP4.781K5.6	-1.22548	0.897852	3.13611e-05	0.00195174
	NXN	0.455338	3.51159	3.80623e-05	0.00223248					GPT2	-0.985782	6.31905	3.15636e-05	0.00196068
	IGLV3.9	1.46764	1.83267	3.82063e-05	0.00223445					NOSTRIN	-0.65536	3.97721	3.17738e-05	0.00197134
	ACSS1	0.337128	7.60731	3.86383e-05	0.00225623					C4orf32	-0.451471	6.74924	3.19168e-05	0.00197616
	ZNF75A	0.338331	6.40143	3.88532e-05	0.00226312					RP11.427J23.1	-0.688818	4.1375	3.20344e-05	0.00198086
	RORC	1.35838	6.9824	3.88685e-05	0.00226312					IER3	-1.21214	2.72186	3.22227e-05	0.001989
	GABARAPL1	0.520344	6.85142	3.90446e-05	0.00227119					MDC1	-0.47668	4.74863	3.25111e-05	0.00200069
	FAM63B	0.36328	7.20659	3.91177e-05	0.00227326					ASS1	-2.00753	4.31363	3.26195e-05	0.00200329
	CFP	0.729176	4.93903	3.92789e-05	0.00227944					DGKE	-0.417327	8.02131	3.26682e-05	0.00200424
	IQGAP2	0.527456	9.44846	3.92995e-05	0.00227944					IL2RA	-0.749595	9.8276	3.30982e-05	0.00202447
	TPCN2	0.325282	6.54522	4.02271e-05	0.00232434					ISCA1P4	-1.10913	1.23208	3.34435e-05	0.00203941
	MTMR11	0.804819	5.12868	4.03637e-05	0.00233001					LGALS17A	-0.689009	3.4893	3.35288e-05	0.00204256
	IFNLR1	0.698573	5.08774	4.06845e-05	0.00233961					PLAT	-0.652757	4.95038	3.36682e-05	0.00204693
	ST6GALNAC1	1.17757	4.5576	4.1975e-05	0.00240697					DDIT4	-0.687698	6.92184	3.37986e-05	0.00205074
	RP1.283E3.8	0.96151	1.55824	4.2834e-05	0.0024362					TRIM43	-1.92358	2.75002	3.3895e-05	0.00205248
	FAM50A	0.402573	7.01568	4.43509e-05	0.00250525					PNPLA3	-0.620752	3.15096	3.39872e-05	0.00205601
	CCDC30	0.526579	5.27417	4.50465e-05	0.0025405					AC004069.2	-1.12902	2.87827	3.42015e-05	0.00206584
	DNAJB1	0.324277	7.43595	4.50588e-05	0.0025405					RHEBL1	-0.603399	5.46262	3.45386e-05	0.00207491
	RPL23AP82	0.427657	4.89757	4.54222e-05	0.00255385					CASC2	-0.449527	3.67959	3.45396e-05	0.00207491
	PLEKHM1P	0.427274	7.27483	4.55434e-05	0.00255592					OSBPL10	-1.2897	5.77212	3.46038e-05	0.00207671
	RP11.455P21.3	0.581844	4.60715	4.62768e-05	0.00258988					ADM2	-1.0036	4.70258	3.47428e-05	0.00208299
	USP50	0.524136	2.59214	4.63307e-05	0.0025905					FAM227A	-0.665059	2.80393	3.50621e-05	0.00209285
	ALS2CL	0.951361	4.51006	4.67853e-05	0.00261162					ADAT2	-0.418269	7.19919	3.51719e-05	0.0020942
	DOPEY2	0.449901	7.15491	4.69828e-05	0.0026197					PLTP	-0.881919	4.1923	3.54931e-05	0.00211125
	UBL3	0.431605	7.77616	4.7126e-05	0.00262285					RP11.25L3.3	-1.24459	5.4152	3.62909e-05	0.00214974
	ZAP70	0.308253	8.97683	4.74207e-05	0.00263684					PROS1	-0.892103	3.23506	3.65318e-05	0.0021603
	FAM21A	0.332851	7.25057	4.76855e-05	0.00264353					MPP1	-0.504098	6.88428	3.75248e-05	0.00221038
	IGLV3.1	2.2676	2.34198	4.77388e-05	0.00264353					C4orf26	-0.782811	3.5892	3.78384e-05	0.00222669
	MFAP4	0.631481	2.39849	4.77583e-05	0.00264353					FDFT1	-0.345011	8.59388	3.78892e-05	0.00222707
	MIR22HG	0.898269	2.82337	4.7798e-05	0.00264353					KAZN	-0.963006	3.53234	3.80842e-05	0.00223248
	SRSF12	0.651726	3.37499	4.78756e-05	0.00264385					LHFP	-1.38575	4.53774	3.82285e-05	0.00223445
	ACKR3	1.10231	4.01625	4.80839e-05	0.00264698					CD207	-1.18226	0.891117	3.8866e-05	0.00226312
	TMEM184C	0.343571	7.00485	4.84717e-05	0.00266348					HPRT1	-0.473505	7.06682	3.97441e-05	0.00230303
	ZBP1	0.900933	5.78888	4.86191e-05	0.00266812					C17orf51	-1.02494	4.23032	4.00242e-05	0.00231662
	RP11.547D23.1	0.482461	4.13642	4.86443e-05	0.00266812					LA16c.325D7.2	-0.945875	1.06936	4.00551e-05	0.00231662
	FAM21C	0.415592	7.53299	4.92639e-05	0.00269235					RP11.382A20.5	-0.690402	3.81376	4.04095e-05	0.00233044
	CDHR2	0.725442	5.5452	4.93879e-05	0.00269558					DTNA	-1.06989	2.21512	4.05891e-05	0.00233857
	PLK3	0.329277	6.79359	4.94272e-05	0.00269558					AARS	-0.556538	8.4733	4.06428e-05	0.00233943
	CARD16	0.655473	6.45454	4.99338e-05	0.00271183					BCAT1	-0.939978	7.66892	4.07575e-05	0.00234158
	DTX3L	0.665807	8.05904	5.00015e-05	0.00271307					CTA.445C9.14	-0.541381	4.29418	4.22431e-05	0.00242005
	RP11.304L19.13	0.524025	4.07315	5.01296e-05	0.00271516					RP11.15I11.2	-0.860131	3.49236	4.23906e-05	0.00242391
	APOBEC3H	0.402664	6.71226	5.02528e-05	0.0027194					AC093063.2	-0.90092	1.59688	4.26081e-05	0.00243175
	SULT1B1	1.34427	5.14151	5.03981e-05	0.0027224					PHF24	-1.01589	1.16546	4.26752e-05	0.00243327
	C2orf42	0.333115	6.25586	5.11333e-05	0.00275474					C1orf198	-0.926179	4.3613	4.2715e-05	0.00243327
	TECPR1	0.306505	7.64916	5.14256e-05	0.00276802					ALDH5A1	-0.787936	5.24541	4.28469e-05	0.0024362
	LINS1	0.371002	7.64357	5.24329e-05	0.00281419					RP11.48F14.1	-1.21496	1.56759	4.29017e-05	0.00243702
	THRA	0.428464	5.55446	5.31588e-05	0.00284362					IL1RN	-1.79729	4.20805	4.35549e-05	0.0024705
	FXYD5	0.33964	8.76525	5.3254e-05	0.00284369					NDFIP2	-1.01299	8.01506	4.35726e-05	0.0024705
	SPOCK2	0.432128	9.77629	5.33196e-05	0.00284468					LINC01054	-0.81293	2.62212	4.38841e-05	0.0024852
	TMEM190	0.770111	1.29362	5.37396e-05	0.00285953					GNG8	-1.29701	3.27548	4.39139e-05	0.0024852
	NR1D1	0.680769	4.49832	5.43905e-05	0.00288389					LMAN1	-0.345258	9.05847	4.42872e-05	0.00250398
	TRMO	0.378638	6.84669	5.56148e-05	0.00292809					CTH	-1.41144	5.93858	4.52261e-05	0.00254756
	LIMS1	0.401643	8.72371	5.56324e-05	0.00292809					NPAS2	-0.956124	3.73339	4.53976e-05	0.00255385
	TBXA2R	1.35114	2.49558	5.56565e-05	0.00292809					IARS	-0.496676	9.24829	4.54898e-05	0.00255528
	AFAP1L1	0.668024	2.86538	5.61887e-05	0.00294585					MCTP2	-0.545414	8.65998	4.61595e-05	0.00258588
	TJP3	1.00233	4.65144	5.63902e-05	0.0029513					CTD.2337A12.1	-0.505967	5.76073	4.61626e-05	0.00258588
	OGDH	0.35437	8.84108	5.73645e-05	0.00299711					ZDHHC9	-0.376515	5.64599	4.67947e-05	0.00261162
	RP11.435I10.4	0.683887	2.97662	5.75361e-05	0.00300348					RP11.307P5.1	-1.51616	1.83503	4.70398e-05	0.00262047
	CALCOCO1	0.544122	7.44967	5.76817e-05	0.00300751					LPO	-1.07724	2.16098	4.75478e-05	0.00264147
	MSX2P1	0.818246	3.18428	5.77125e-05	0.00300751					SLC22A17	-1.0243	2.72826	4.78962e-05	0.00264385
	LINGO4	1.38542	3.47793	5.78368e-05	0.00300881					ARHGAP31	-0.558323	6.52049	4.79832e-05	0.00264624
	SLC35D2	0.585109	6.5861	5.87642e-05	0.00304919					RXRG	-0.708852	0.520086	4.80725e-05	0.00264698
	DLK2	0.539813	3.46845	5.88494e-05	0.003051					BRCA2	-0.404446	8.05811	4.82783e-05	0.00265526
	TCN2	0.836527	2.84815	5.90556e-05	0.00305907					APOC1	-0.972402	1.37046	4.88546e-05	0.00267481
	LINC01024	0.45424	3.95531	5.95652e-05	0.00307757					GSG1L	-1.01032	3.29008	4.91958e-05	0.00269106
	MAP3K10	0.347723	5.97245	6.03315e-05	0.00310656					NBPF17P	-1.07197	1.46215	4.94565e-05	0.00269558
	SLC25A35	0.367563	4.85239	6.05013e-05	0.00311265					CH507.513H4.1	-1.04208	3.73317	4.9561e-05	0.00269656
	CACNA1H	1.03274	3.88207	6.08624e-05	0.00312327					IL21	-1.14033	2.14222	4.95635e-05	0.00269656
	TNFRSF1B	0.500456	9.66853	6.11153e-05	0.00313359					DRAIC	-0.802221	2.42148	4.9692e-05	0.00270112
	AC011997.1	0.326929	5.65932	6.2018e-05	0.0031745					ZBED3	-0.754861	3.55829	5.00976e-05	0.00271516
	CDKN1B	0.453641	8.66538	6.28251e-05	0.00321039					ZNF280B	-0.614085	2.28679	5.07296e-05	0.00273786
	SH3BP1	0.306588	6.00812	6.36611e-05	0.00324489					STARD13	-1.21639	3.8608	5.10274e-05	0.00275148
	ROPN1L	0.883656	4.81217	6.38914e-05	0.0032539					C18orf54	-0.530524	6.54352	5.16224e-05	0.00277615
	UBTD2	0.381241	6.67892	6.43281e-05	0.00327101					FAM213A	-0.85065	5.27279	5.19486e-05	0.00279121
	RP11.968O1.5	0.407923	3.29144	6.43356e-05	0.00327101					RP11.255H23.2	-0.634477	5.21102	5.24692e-05	0.00281419
	PTPN9	0.364955	7.6944	6.47222e-05	0.00328515					VEGFA	-0.762442	6.33066	5.26636e-05	0.00282212
	ABTB1	0.380362	6.02993	6.51626e-05	0.00329921					SORCS2	-0.736964	3.68709	5.30324e-05	0.00283937
	DYRK1B	0.501082	5.239	6.54616e-05	0.00330881					KCNK15.AS1	-0.605017	3.3439	5.3217e-05	0.00284369
	TNFRSF25	0.495865	7.17165	6.56971e-05	0.00331355					RP11.573D15.2	-0.640974	3.24423	5.36182e-05	0.00285809
	MFNG	0.396672	8.10221	6.62264e-05	0.00332803					APBB2	-1.37608	5.03987	5.37152e-05	0.00285953
	RHBDF2	0.672395	6.7634	6.63078e-05	0.00332936					AC092614.2	-0.934017	0.744267	5.4158e-05	0.00287927
	GLIPR1	0.498535	6.69556	6.66549e-05	0.00334124					RP11.241K18.2	-0.966417	1.71419	5.43197e-05	0.00288389
	TRIM47	0.492075	5.52596	6.73241e-05	0.00336921					MAEL	-1.01016	2.14418	5.44354e-05	0.00288389
	NACC2	0.440477	6.60619	6.75177e-05	0.00337611					TXNDC8	-0.968031	1.10045	5.45523e-05	0.0028865
	TEF	0.601146	4.97998	6.82573e-05	0.00340465					RP11.481J2.2	-0.676855	2.58659	5.48768e-05	0.00289966
	R3HCC1	0.351631	6.52457	6.84533e-05	0.00341162					RAB3GAP1	-0.450932	7.39599	5.50336e-05	0.00290541
	SNX2	0.31981	7.6415	6.86581e-05	0.00341902					RP11.13A1.3	-0.651143	4.25489	5.59064e-05	0.00293793
	SLC27A3	0.487538	4.41026	6.8715e-05	0.00341904					KCNMA1	-0.868328	4.21828	5.59407e-05	0.00293793
	TSGA10	0.500239	5.43242	6.87809e-05	0.00341951					DYRK4	-0.795526	4.93763	5.60019e-05	0.0029386
	RP11.311H10.7	1.10108	1.38912	6.93339e-05	0.00344135					AACS	-0.46658	6.60887	5.63146e-05	0.00294989
	OSBPL8	0.309315	9.45581	6.95656e-05	0.00344949					SIAH3	-1.17336	1.83392	5.6702e-05	0.00296505
	GIPC1	0.422075	6.77978	6.96119e-05	0.00344949					RP4.569D19.5	-0.946703	1.03572	5.77879e-05	0.00300881
	CTSC	0.556243	9.33362	6.97299e-05	0.00345251					ZNF788	-0.79946	2.48499	5.81114e-05	0.0030179
	ANXA4	0.362652	7.29932	6.98265e-05	0.00345447					RP11.564D11.3	-0.528383	5.94492	5.91852e-05	0.00306091
	LIMS2	0.857651	4.55486	7.01745e-05	0.00346232					CTD.2510F5.6	-0.493895	6.09656	5.91922e-05	0.00306091
	RP11.561B11.2	0.393765	3.66853	7.03191e-05	0.00346232					SHMT2	-0.63627	8.59283	5.96602e-05	0.00307985
	PLCL2	0.570946	8.86508	7.05254e-05	0.00346921					MAP1LC3B2	-0.829353	2.45975	6.02759e-05	0.00310656
	VWA7	0.550552	3.66232	7.1253e-05	0.00349648					AK7	-0.895114	2.41197	6.03216e-05	0.00310656
	TMEM9B	0.37725	7.15209	7.13733e-05	0.00349954					RP11.480D4.1	-1.01452	1.3191	6.07978e-05	0.0031226
	CD28	0.492675	9.14639	7.1484e-05	0.00350214					MMAB	-0.484181	5.94765	6.1236e-05	0.00313713
	COQ10A	0.354657	4.80738	7.24283e-05	0.00353608					BCL9	-0.441457	6.4767	6.2282e-05	0.00318532
	SYNE1	0.608096	8.77865	7.29451e-05	0.00355646					MYPN	-1.02637	1.06423	6.2907e-05	0.00321186
	TNFRSF14	0.333976	6.54925	7.33438e-05	0.00357015					VAX2	-1.07073	2.41376	6.33737e-05	0.00323297
	AK5	0.758073	4.06321	7.42473e-05	0.00360254					GNA15	-0.625728	7.53911	6.44285e-05	0.00327299
	ZNF683	1.83652	3.84368	7.46966e-05	0.0036101					BTG4	-1.48363	1.48744	6.52242e-05	0.00329957
	CXCR1	1.2855	4.07697	7.47657e-05	0.0036101					RMI1	-0.409961	6.35527	6.55691e-05	0.00331149
	LBH	0.433278	7.806	7.48204e-05	0.0036101					DCUN1D5	-0.351458	7.32257	6.57195e-05	0.00331355
	OSBPL7	0.315406	6.7128	7.51291e-05	0.00361923					ARHGAP29	-1.12683	2.09392	6.5845e-05	0.00331703
	CPAMD8	0.682547	3.21741	7.8305e-05	0.00374541					CDT1	-0.596248	7.23693	6.58981e-05	0.00331703
	IGLV3.19	1.93367	2.1389	8.08047e-05	0.0038407					SIRPB3P	-1.41321	4.20843	6.60221e-05	0.00332052
	RP11.758P17.3	0.595692	2.75577	8.1346e-05	0.00386021					CD82	-0.454614	8.07794	6.65756e-05	0.00334003
	DKFZp779M0652	0.790788	0.718863	8.14703e-05	0.00386021					COL27A1	-1.25365	3.38899	6.67344e-05	0.00334246
	WDR86.AS1	2.18801	4.05599	8.19901e-05	0.00387918					RP11.557H15.4	-1.71603	2.99063	6.77387e-05	0.00338436
	STMN3	0.620158	5.70781	8.40611e-05	0.00394592					SLC8A3	-1.53098	2.24618	6.80825e-05	0.00339874
	TMEM19	0.355844	6.1072	8.43083e-05	0.00395037					KCNG1	-2.00702	1.5467	7.00512e-05	0.00346232
	KCTD6	0.337534	5.8352	8.44346e-05	0.00395037					RPSAP9	-0.759066	2.27509	7.01849e-05	0.00346232
	RPL12P37	0.716704	0.496981	8.44822e-05	0.00395037					AC093063.3	-0.698448	3.06124	7.02726e-05	0.00346232
	PREX1	0.38785	9.50807	8.47226e-05	0.00395856					FAM172BP	-0.896096	3.4018	7.03282e-05	0.00346232
	PTGER2	0.707713	8.56101	8.51757e-05	0.00397632					ZNF483	-0.637192	5.98569	7.06006e-05	0.00347009
	RP11.57K17.1	0.506662	3.89126	8.52341e-05	0.00397632					RP11.240M16.1	-0.920681	1.80105	7.11591e-05	0.0034947
	MAP3K5	0.415398	8.73755	8.74541e-05	0.00406088					C4orf46	-0.453374	7.03341	7.17573e-05	0.00351268
	CCM2	0.345961	8.51689	8.7516e-05	0.00406088					KCNK5	-0.864136	6.53728	7.2083e-05	0.00352478
	RP3.369A17.6	0.939336	4.12811	8.84594e-05	0.00409562					RFX5	-0.321689	7.78752	7.24687e-05	0.00353608
	PI16	1.26956	4.39268	9.05878e-05	0.00417462					TNFRSF9	-1.10464	6.55654	7.30621e-05	0.00355929
	TAS1R3	0.465686	3.75547	9.15235e-05	0.00421133					RP11.258C19.7	-0.480683	4.04542	7.37211e-05	0.00358563
	RP1.102K2.9	0.620061	3.68213	9.19939e-05	0.00422655					TAC3	-1.09342	2.34349	7.37841e-05	0.00358581
	XPNPEP2	0.867213	4.41687	9.24089e-05	0.00423927					GNG12	-1.56306	2.33251	7.42162e-05	0.00360254
	ZNF41	0.318069	6.57097	9.24107e-05	0.00423927					XPO5	-0.357945	7.92464	7.43925e-05	0.00360669
	AKTIP	0.319462	7.31704	9.36145e-05	0.004288					RP11.95P13.1	-1.28225	1.85943	7.46451e-05	0.0036101
	VPS9D1	0.387118	5.16672	9.4639e-05	0.00431952					RGS21	-1.11919	1.64515	7.47201e-05	0.0036101
	FA2H	1.0737	2.5933	9.47196e-05	0.00431952					PTPDC1	-0.400871	5.91613	7.52135e-05	0.00362041
	UBE2F.SCLY	0.46484	5.91949	9.55081e-05	0.00435169					ARSG	-0.383715	6.62863	7.53462e-05	0.00362392
	KB.1572G7.3	0.815887	1.92729	9.56662e-05	0.00435562					ZC3HAV1L	-0.394883	5.62477	7.55065e-05	0.00362617
	ARSA	0.318573	6.71156	9.57505e-05	0.00435618					RP11.42O15.3	-1.55559	1.98111	7.55128e-05	0.00362617
	PPP3CB.AS1	0.37554	4.88324	9.65485e-05	0.00437604					PIK3CB	-0.428032	6.95977	7.60264e-05	0.00364794
	WNT7A	1.01167	2.49967	9.66524e-05	0.00437748					RFX2	-0.697466	5.23344	7.65916e-05	0.00367215
	AHNAK	0.490004	10.9911	9.72089e-05	0.00439611					GNG4	-1.62024	3.16361	7.76182e-05	0.00371549
	CD37	0.337257	5.53	9.78953e-05	0.00442237					CTD.2034I4.1	-1.01452	2.7445	7.87025e-05	0.00376145
	MRFAP1L1	0.388714	7.84128	9.87658e-05	0.00443999					MYOF	-1.1563	5.74833	7.88332e-05	0.00376472
	P2RY8	0.305796	8.9258	9.88436e-05	0.00444019					BLM	-0.416461	8.36607	7.93334e-05	0.00378562
	PYROXD2	0.50376	5.77995	9.94511e-05	0.00445795					LIF	-0.977805	8.15707	7.97361e-05	0.00380184
	TMEM260	0.329036	7.0425	9.98785e-05	0.0044734					HELLS	-0.515806	7.89596	7.98222e-05	0.00380295
	PYHIN1	0.417095	7.88414	0.000100071	0.00447871					FAM167A	-0.785356	4.50546	8.00354e-05	0.00381011
	IRF7	0.63692	5.2041	0.000100466	0.00448675					ZNF280C	-0.355276	6.87949	8.05416e-05	0.0038312
	FAAHP1	1.08141	4.2562	0.000100473	0.00448675					RP11.62C3.6	-0.590108	2.90656	8.12139e-05	0.00385712
	SERTAD3	0.340875	5.6204	0.000101056	0.00450281					NUP58	-0.357333	8.63239	8.14284e-05	0.00386021
	RABAC1	0.365808	6.61036	0.000104359	0.00462619					EXPH5	-0.613406	4.64669	8.27e-05	0.0039093
	IDUA	0.466464	5.13778	0.000105373	0.00466423					MAML3	-0.869468	6.66125	8.30675e-05	0.00392209
	FAM8A1	0.320448	7.14076	0.000106457	0.00469536					SSH1	-0.415707	7.91535	8.31e-05	0.00392209
	IGKC	1.17796	0.901121	0.000106619	0.00469608					NBPF9	-0.514693	6.51765	8.35646e-05	0.00394094
	ANXA2	0.378291	9.21695	0.000107281	0.00471085					LMCD1.AS1	-0.795217	4.62967	8.37887e-05	0.00394592
	SLC9A3R1	0.340179	8.4125	0.000108009	0.00473673					RP4.569D19.8	-1.07526	0.930037	8.40064e-05	0.00394592
	IGHV3.21	1.84466	1.44121	0.000110284	0.00481134					RP11.402J6.1	-0.447285	3.6202	8.40199e-05	0.00394592
	SUSD1	0.578494	7.21462	0.000110923	0.00483574					MT.ND2	-0.594545	7.72947	8.40377e-05	0.00394592
	VPS50	0.427839	7.72686	0.000112014	0.00487979					RP11.396B14.2	-0.665691	4.562	8.42526e-05	0.00395037
	RP11.347C12.3	0.905744	1.34226	0.000112472	0.00489622					TTC8	-0.542193	4.57496	8.43889e-05	0.00395037
	VAMP3	0.317276	7.02027	0.000113197	0.00491366					RDM1	-0.598005	4.03828	8.5562e-05	0.00398855
	ZNF101	0.396808	8.11539	0.000114752	0.00497402					RAB3D	-0.639931	4.79723	8.57316e-05	0.00399256
	RARRES3	1.0385	6.66511	0.000115312	0.00498759					RP11.116N8.1	-0.892222	2.02385	8.57799e-05	0.00399256
	LDAH	0.300439	7.52992	0.000115612	0.0049957					TTC23L	-0.591775	3.81987	8.6208e-05	0.0040094
	CFAP44	0.364653	6.10758	0.000115665	0.0049957					PSTPIP2	-0.799598	6.52879	8.70881e-05	0.00404722
	ZNF252P	0.436313	5.65328	0.000116948	0.00502653					WDR93	-0.667105	2.1486	8.77037e-05	0.00406647
	LINC00544	0.956186	3.73766	0.000118237	0.00507781					PPARG	-0.879406	6.68999	8.8514e-05	0.00409562
	ARHGEF19	0.61122	4.56326	0.000118346	0.00507891					ODF1	-1.02276	1.06243	8.85353e-05	0.00409562
	ITGB2	0.341057	9.43003	0.000120564	0.00516313					DUSP4	-0.771534	8.34616	8.87793e-05	0.00410377
	GIN1	0.329519	6.07065	0.000121059	0.00518063					TRIB3	-0.577024	6.7373	8.92186e-05	0.00412093
	ELF4	0.322935	7.37972	0.000121476	0.00519266					PTGR1	-0.943714	2.25862	8.96701e-05	0.00413863
	EPB41	0.370015	8.98479	0.000121622	0.00519373					DCBLD2	-0.696558	3.551	9.00947e-05	0.00415506
	AKAP17A	0.303709	7.69331	0.000124627	0.00529748					SMPDL3A	-1.22845	3.05447	9.086e-05	0.00418398
	ALS2CR12	0.573973	5.89255	0.000126712	0.00536942					GPR19	-0.458042	6.26395	9.1612e-05	0.0042122
	CLEC2B	0.723561	8.31808	0.00013067	0.00550208					RPL23AP53	-0.492783	4.7885	9.26823e-05	0.00424851
	SLC5A10	0.850256	3.44003	0.000130745	0.00550208					FANCD2	-0.498018	7.66149	9.40907e-05	0.0043033
	AC008703.1	1.39007	3.23542	0.000131219	0.00550557					RP11.702B10.1	-1.30346	1.56627	9.45636e-05	0.00431952
	C19orf25	0.312241	6.017	0.000131288	0.00550557					RP11.554D14.2	-1.09578	1.47133	9.47307e-05	0.00431952
	DEPDC1.AS1	0.637791	2.39771	0.000132474	0.00554159					RP3.359N14.2	-1.02874	2.24506	9.59878e-05	0.0043637
	CTD.2007H13.3	0.473686	5.48501	0.000132788	0.00554159					AKAP6	-0.973824	3.99938	9.61351e-05	0.00436712
	ZNF613	0.352919	5.58505	0.000133081	0.00554169					WDR27	-0.344888	6.85527	9.62406e-05	0.00436863
	IGLV3.21	2.20503	2.21865	0.000134409	0.00557846					SLC25A1	-0.34413	6.76282	9.65475e-05	0.00437604
	DCTN1	0.30913	7.94874	0.000135236	0.00560511					LINC01277	-0.730429	2.52617	9.67945e-05	0.00438064
	LINC00891	1.03153	1.44571	0.000137362	0.00567383					FGGY	-0.720659	7.00806	9.79637e-05	0.00442237
	TRAV40	0.519498	2.35693	0.000137897	0.00568354					CYP4Z1	-0.936973	0.787652	9.80087e-05	0.00442237
	IGLC3	2.28432	2.75085	0.000138699	0.00570958					NPHP1	-0.892472	2.80306	9.80819e-05	0.00442238
	ISG20	0.771096	7.40372	0.000144573	0.00590505					MYO1A	-0.790889	3.25574	9.87597e-05	0.00443999
	C2orf71	1.12438	1.90645	0.000144852	0.00591063					PDGFA	-1.35284	3.61604	9.93208e-05	0.00445795
	UNC45B	0.741422	2.42825	0.000145295	0.00592237					KIRREL3	-0.64945	3.34763	9.94597e-05	0.00445795
	CROCC	0.386471	6.74998	0.000145957	0.00593175					C2orf48	-0.580435	7.55576	0.000100308	0.00448603
	WDR86	0.831784	3.8224	0.000147575	0.00597991					HSD17B12	-0.456559	7.4022	0.000100706	0.00449386
	EPC1	0.308033	8.25671	0.000147636	0.00597991					GATA2.AS1	-0.893187	1.20438	0.000101715	0.00452553
	CCDC186	0.306749	7.72024	0.000148015	0.00599033					DOC2B	-1.04632	0.754209	0.000101853	0.00452776
	CAPN15	0.402566	6.77872	0.000149024	0.00601623					LNP1	-0.561174	4.50656	0.000101915	0.00452776
	RP11.473M20.11	0.605334	2.84447	0.000151719	0.0061085					NMNAT3	-0.820758	3.74563	0.000102375	0.00454488
	RP3.428L16.2	0.823644	3.06051	0.000152719	0.00612674					RP11.500C11.3	-0.474588	3.68607	0.000103482	0.00459065
	MEGF9	0.398458	7.35817	0.000154703	0.00617935					LINC01091	-1.31232	2.1067	0.000104461	0.00462731
	AANAT	0.833306	2.31714	0.000155857	0.00620879					IRAK2	-0.380343	6.2462	0.000105449	0.00466423
	KIF26A	1.93438	4.59397	0.000157634	0.00624698					PHLDA1	-0.68208	7.77208	0.000106194	0.00469377
	TRIM21	0.393703	7.16344	0.000157873	0.00624925					FN1	-0.758758	5.38135	0.000106462	0.00469536
	NR1D2	0.613135	6.95099	0.000158187	0.00624925					DPYSL3	-0.795051	1.36015	0.000106634	0.00469608
	TOB1	0.356962	7.18724	0.000158208	0.00624925					ARFGEF3	-1.17358	3.18092	0.000106818	0.00470075
	DNAI2	0.828477	4.41909	0.000158935	0.00626164					EEF1A1P24	-0.652664	1.8376	0.000106907	0.00470128
	MCL1	0.322979	9.76781	0.000159201	0.00626803					LRRC8B	-0.513904	7.61192	0.000107241	0.00471085
	ZNF181	0.307152	5.48329	0.000160034	0.00628451					RTTN	-0.551907	8.51151	0.000108026	0.00473673
	RP11.565J7.1	0.579639	1.78161	0.000161555	0.00633191					ERICH6	-0.481742	3.52632	0.000108183	0.00474018
	RP11.35G9.3	0.4142	3.77193	0.000162505	0.00635835					IRF2BP2	-0.390007	7.24602	0.000108303	0.00474198
	ZDHHC17	0.332422	7.88059	0.00016286	0.00635835					WRN	-0.407234	7.76361	0.000108695	0.00475574
	CDH23	0.892372	4.94064	0.00016364	0.00638061					PTMS	-0.488385	6.01854	0.000109363	0.00478148
	RP11.527F13.1	0.501039	3.87535	0.000165676	0.00643924					PAICS	-0.584267	8.5118	0.000109686	0.00479214
	RP11.139H14.5	0.586704	2.82315	0.000167094	0.00648189					ZGRF1	-0.418946	7.81825	0.000109992	0.00480206
	ABCD1	0.396839	5.31178	0.000167536	0.00649487					LRRC36	-0.946005	1.96344	0.000112632	0.00489784
	MAPK8IP1	0.509983	4.27998	0.000169443	0.00654783					SGK1	-0.690649	6.35867	0.000112671	0.00489784
	TNFRSF1A	0.337141	6.86867	0.000174681	0.00672024					ACAT2	-0.459839	7.40717	0.000112918	0.00490507
	ZKSCAN4	0.314618	5.3782	0.00017552	0.00674709					TMEM170B	-0.462311	5.03356	0.000114378	0.00496134
	RP11.213G2.1	0.952027	3.01086	0.000175777	0.00674954					RAD18	-0.371046	7.6059	0.000115121	0.00498642
	GABPB2	0.329054	7.50218	0.000176743	0.00676518					RP5.1180C18.1	-0.856556	0.686358	0.000115227	0.00498747
	RP11.161M6.3	0.977736	1.33447	0.000177855	0.00680342					POLR2A	-0.562078	8.02345	0.000116164	0.00501011
	INPP5K	0.315311	7.22822	0.000179409	0.00684412					DGAT2L6	-0.664984	2.15235	0.000116452	0.00501724
	RP11.174G6.5	0.493661	5.13027	0.000179484	0.00684412					AP001347.6	-0.678305	6.34287	0.000116495	0.00501724
	FGFBP2	1.69454	5.16314	0.000181136	0.00689408					CYP4F35P	-1.06946	3.46054	0.000116716	0.00502321
	RP11.188D8.1	0.745159	1.86165	0.000181711	0.0069073					SH2D6	-0.506278	3.08825	0.00011696	0.00502653
	CD160	0.461311	4.94753	0.000182103	0.00691787					LOXL3	-0.609874	3.7664	0.000120323	0.00515786
	CMKLR1	1.46365	2.00769	0.00018338	0.0069533					RP11.804N13.1	-0.800225	2.45102	0.000120356	0.00515786
	SH3BGRL3	0.47998	8.50858	0.000183508	0.00695377					NFIL3	-0.540059	7.78218	0.000121968	0.00520485
	CTSS	0.330212	8.05532	0.00018402	0.00696881					RP11.757F18.5	-0.831411	2.2099	0.000122469	0.00521519
	TLR1	0.74928	6.7389	0.000186515	0.0070325					TMPRSS6	-1.29804	5.59091	0.000122785	0.00522496
	APOL2	0.388714	7.69338	0.000187922	0.00706796					CDC42EP2	-0.522931	3.57859	0.000124688	0.00529748
	KIAA1841	0.354656	6.00012	0.000189711	0.00711315					ADGRD1	-1.49279	2.39494	0.000124752	0.00529748
	RP1.63M2.7	0.695706	2.5133	0.000190802	0.00714963					SYCP2L	-0.863132	2.48035	0.000126171	0.00535024
	SGK3	0.523684	3.98952	0.000193275	0.00721997					X3.Sep	-0.862568	4.18312	0.000127332	0.00539195
	C7orf43	0.35378	5.92403	0.000194176	0.00724915					POC1A	-0.440374	7.03278	0.000128662	0.00544443
	CLU	0.789253	5.02043	0.000194408	0.00725334					SLC30A8	-1.13569	3.81046	0.000128883	0.00544998
	MFSD1	0.449373	6.86211	0.000195212	0.0072744					YBX3	-0.493161	7.20545	0.000130005	0.00549359
	TRIM3	0.376857	5.09663	0.000199365	0.00738646					ITGA9	-0.945247	2.98318	0.000130141	0.00549549
	CROT	0.337755	6.69025	0.000199575	0.00738646					NLN	-0.658128	6.2867	0.000130242	0.00549592
	IGHV3.23	2.21082	2.17478	0.000200553	0.00740957					DRD2	-1.28369	2.78483	0.000130842	0.00550208
	GOLGA7B	0.848391	4.6639	0.000202415	0.00746014					AFF2	-0.908856	4.42433	0.000131179	0.00550557
	MAP2K4P1	0.383461	4.36972	0.000203557	0.00748677					RP11.440D17.5	-1.36991	1.28138	0.000131923	0.00552835
	THEMIS	0.524339	6.76292	0.000203856	0.00748828					FDPS	-0.413341	7.35632	0.000132534	0.00554159
	PINK1	0.437572	4.85436	0.000204696	0.00750768					FZD6	-0.398515	6.68967	0.000132699	0.00554159
	IL24	0.971838	4.58292	0.00020488	0.00750987					SLC25A36	-0.339641	7.92353	0.000132724	0.00554159
	CTSA	0.403473	6.81446	0.000205482	0.00752589					TMEM198	-0.679278	2.6408	0.000132783	0.00554159
	EML4	0.372003	9.58134	0.000205566	0.00752589					FAM66C	-0.54253	3.43438	0.000133009	0.00554169
	DOPEY1	0.33167	7.64525	0.000206522	0.00755634					RP11.655M14.13	-0.740987	3.55557	0.00013308	0.00554169
	CD3G	0.393039	8.40046	0.000208077	0.00760374					NDST3	-0.543051	3.4173	0.000133156	0.00554169
	IGLV1.51	1.00559	1.74511	0.000209086	0.00762251					SNRPA1	-0.344494	7.55965	0.000134127	0.00557827
	LUC7L	0.310148	7.49385	0.000210406	0.00765682					ACP6	-0.351049	6.55845	0.000134261	0.00557846
	IGKV1.16	1.48881	1.25166	0.000211411	0.00768877					AC108868.5	-0.916419	0.643049	0.000134365	0.00557846
	GATSL2	0.388436	5.02742	0.000211581	0.00769034					PANX2	-0.978899	4.19241	0.000134976	0.00559817
	LL0XNC01.116E7.2	0.351436	3.17749	0.000213359	0.00773638					ATP8B4	-0.866092	9.22577	0.000135433	0.00560943
	CRYBB3	0.981294	2.93101	0.000215269	0.00780095					CYS1	-1.24706	2.91559	0.000135989	0.00562861
	FAM171A1	1.02538	5.13686	0.000216803	0.0078378					FER1L4	-0.753635	3.82769	0.000136809	0.00565868
	ZNF513	0.343516	5.87338	0.000219784	0.00791249					KNTC1	-0.408312	8.7782	0.000137266	0.00567373
	FAM83H	0.439882	2.54844	0.000220928	0.00793009					ERLIN1	-0.329137	6.92335	0.000137906	0.00568354
	CASP5	0.66042	2.36454	0.000221821	0.00794861					RP4.646N3.1	-0.596911	3.14247	0.000137953	0.00568354
	AP1G2	0.38599	4.0404	0.000221966	0.00794861					SSUH2	-1.01214	2.90892	0.000137973	0.00568354
	RP11.326N17.2	0.784796	4.59006	0.0002221	0.00794861					RHCE	-0.545797	3.46626	0.000138796	0.0057097
	PRR7.AS1	0.442862	5.58416	0.000225367	0.00804177					COL1A1	-1.36877	2.12521	0.000139	0.00570971
	POFUT2	0.309225	6.36666	0.000226564	0.0080797					STARD4	-0.380941	8.25536	0.000139015	0.00570971
	RNF149	0.345099	9.06522	0.000228921	0.00814756					MGC45922	-0.807422	2.5969	0.00013908	0.00570971
	APBB1IP	0.353548	8.47495	0.000229384	0.00815625					MAMLD1	-0.847168	6.16843	0.000139579	0.00572632
	CD300A	1.04076	6.14717	0.000230205	0.00817105					FAP	-1.26581	1.92759	0.000140992	0.00577293
	PLEKHA1	0.73166	6.77474	0.000230659	0.00817792					SEC63	-0.33923	8.08539	0.000141001	0.00577293
	PTPRC	0.303151	10.6106	0.000231669	0.00819898					TMEM8B	-0.565403	4.3541	0.000141106	0.00577333
	FAM234A	0.606851	3.79974	0.000232509	0.00821434					SALL4	-1.34733	1.63169	0.000143529	0.00586848
	SOD1P3	0.798494	3.46855	0.000234424	0.00826282					ADGRB3	-2.05154	2.86188	0.000145335	0.00592237
	PP2D1	0.426911	5.20864	0.000235874	0.00830895					LYPD6B	-1.65597	4.02859	0.000145832	0.00593063
	IGLV6.57	1.73108	1.41471	0.00023733	0.00834084					PPP4R4	-0.974552	1.9293	0.000146177	0.0059367
	RARA	0.314051	7.23237	0.000237589	0.00834468					DEPDC7	-1.04528	3.95581	0.000146319	0.00593845
	GPSM3	0.349177	6.66052	0.000237715	0.00834468					JMY	-0.353563	7.5362	0.000147027	0.00596322
	ZNF225	0.321853	5.68288	0.000239138	0.00836589					ZNF736	-0.305127	7.39331	0.000148091	0.00599033
	TINF2	0.325561	7.55459	0.000239573	0.00837594					RP11.346J10.1	-0.616757	1.34342	0.000148462	0.00600132
	IGLV2.23	2.06241	2.0784	0.000239893	0.00837746					CIRH1A	-0.430592	6.29098	0.000149129	0.00601623
	ARAP2	0.428868	9.30731	0.000242142	0.00844137					PON2	-0.737275	5.41451	0.000150992	0.00608327
	RP11.162A12.2	0.400448	5.45064	0.000243955	0.00848502					SLC27A5	-0.377338	5.46651	0.000151998	0.00611492
	FBXL8	0.359183	5.70907	0.000245684	0.00854026					USP51	-0.566969	3.52777	0.00015208	0.00611492
	SPON1	0.819541	4.78452	0.000246475	0.00855796					ANKRD22	-0.754912	3.16594	0.000152259	0.00611805
	PTPN18	0.307251	7.42006	0.000246933	0.00856517					RUNDC3A.AS1	-0.632117	2.64356	0.000152413	0.00612015
	MAP4K4	0.408111	8.74743	0.000247274	0.00856604					SESN2	-0.518552	6.89398	0.000152849	0.00612674
	RASSF1	0.307769	8.01414	0.000247545	0.00856704					OR8S1	-1.25421	1.18947	0.00015288	0.00612674
	NEFL	1.45701	3.75831	0.000250027	0.00862686					TEKT3	-0.682167	1.88476	0.00015356	0.0061499
	CTA.221G9.7	0.712326	0.768577	0.000251084	0.00865346					GNA12	-0.528274	5.88174	0.000154002	0.00615949
	SYNPO2	0.576045	4.70688	0.000254493	0.00875601					DEXI	-0.316753	5.79101	0.000154546	0.00617713
	IGLL5	2.29824	2.32665	0.000255979	0.00878717					PTGIR	-1.09203	5.32184	0.000155684	0.00620879
	SLC46A3	0.430881	6.44367	0.000256676	0.00880609					MCFD2P1	-0.945723	1.00715	0.000156009	0.00620879
	RENBP	0.499689	4.94005	0.000256957	0.00881075					POLD3	-0.367053	7.85321	0.000156055	0.00620879
	RP11.423H2.1	0.927478	4.13341	0.000259589	0.00885861					FLVCR1	-0.33113	6.8668	0.000156219	0.00621123
	TTC16	0.972449	4.48914	0.00026043	0.00887417					TAF4B	-0.541629	6.864	0.000156959	0.00623438
	RP11.624L4.1	0.779136	9.06292	0.000261523	0.00890179					CDC25C	-0.389287	6.72776	0.000157007	0.00623438
	IL6R	0.76013	6.81348	0.000264141	0.00896066					RP11.1082L8.3	-0.831024	0.461722	0.000157359	0.00624014
	TMEM238	0.366582	4.22586	0.000265423	0.00899409					ARID3B	-0.430955	7.67692	0.000157993	0.00624925
	ANO9	0.544959	6.93964	0.00027012	0.00910739					WNT2B	-0.965054	2.9914	0.000158598	0.00626059
	APOL1	0.463993	6.9727	0.000270502	0.00911268					MORN5	-0.597253	0.602916	0.000158873	0.00626164
	C15orf61	0.377165	5.11001	0.000270669	0.00911268					CFAP45	-0.607074	4.70349	0.000158919	0.00626164
	PARP9	0.677559	7.93657	0.000271529	0.00912365					TDO2	-0.796969	0.517935	0.000159426	0.00627164
	RP11.47L3.1	0.473528	4.64249	0.000271657	0.00912365					KHK	-0.40024	4.82137	0.000159499	0.00627164
	SYNJ2BP.COX16	0.797392	2.16895	0.000279756	0.00934898					SEC11C	-0.531451	8.0273	0.000159989	0.00628451
	DIP2A	0.344466	8.16646	0.000279947	0.0093502					APCDD1L.AS1	-0.542491	3.07801	0.000160846	0.00630821
	BAX	0.335593	7.79274	0.000281315	0.00939072					RP4.580N22.2	-1.06254	1.18606	0.000162424	0.00635835
	IGKV1.27	1.40528	1.39474	0.000282439	0.00941785					LINC00664	-1.04527	1.48444	0.000162623	0.00635835
	COMMD9	0.392024	6.18664	0.000285896	0.00951217					CTD.2396E7.7	-0.631308	0.454284	0.000162752	0.00635835
	KAT2B	0.518337	9.79851	0.000286891	0.00954002					ST3GAL3	-0.406832	6.86301	0.000162807	0.00635835
	CETP	0.727023	4.93512	0.000287246	0.0095466					CACNA1D	-1.21963	6.07823	0.000163022	0.00636058
	SLC6A20	1.30554	2.86118	0.000288037	0.00956763					FBXW12	-0.63284	2.1125	0.000164612	0.00641025
	NEDD4L	1.09214	6.1157	0.000290168	0.00962873					PAAF1	-0.308165	6.4654	0.000164847	0.00641525
	PDK2	0.382613	5.44403	0.000290194	0.00962873					RP11.507B12.1	-1.01249	1.07647	0.000165511	0.00643695
	CHST12	0.439854	6.91556	0.000291459	0.00965891					FAM89A	-0.464694	5.26352	0.000165844	0.00644164
	RP11.468E2.6	0.414972	3.82746	0.000291582	0.00965891					PALLD	-0.793866	4.42363	0.000166561	0.00646535
	RASGEF1A	0.877161	5.14965	0.000295791	0.00977158					CHEK1	-0.480665	7.87809	0.000168537	0.0065295
	PHLDB2	0.618218	6.28648	0.000296868	0.00979647					ZNF496	-0.434954	6.27816	0.000168831	0.0065367
	PDLIM1	1.03703	5.24213	0.000300342	0.00986776					LINC01473	-0.442539	4.47044	0.000169409	0.00654783
	CYB561	1.04286	5.47559	0.000300608	0.00986776					FAM162A	-0.534643	7.28178	0.000171104	0.00659737
	SLC36A1	0.376803	6.06562	0.000300821	0.00986776					IMPDH2	-0.448857	8.36322	0.000171161	0.00659737
	SAMD9L	0.483525	8.68371	0.000304094	0.00995894					SLC22A4	-1.00574	3.52499	0.000172334	0.00663833
	PTGDR2	1.33142	4.61971	0.000305374	0.00999006					FIGNL1	-0.411136	7.67569	0.000172443	0.00663833
	PPP1R13B	0.395609	6.22351	0.000307622	0.0100456					USP2.AS1	-0.939959	1.79117	0.000175602	0.00674709
	AC068533.7	0.482926	3.87263	0.000308359	0.0100456					MBTPS2	-0.312656	6.05497	0.000176219	0.00676221
	TGFBR1	0.488969	9.24662	0.000312503	0.0101567					RP11.861E21.1	-0.932258	1.38497	0.000176535	0.00676518
	GRAPL	0.607436	3.18093	0.00031341	0.0101651					RUSC2	-0.991077	4.81469	0.00017666	0.00676518
	CCDC142	0.309948	5.82868	0.000314323	0.0101838					Y_RNA.28	-0.909272	1.37808	0.000176741	0.00676518
	WNT1	0.762826	3.71528	0.000315811	0.0102156					TUBE1	-0.515485	6.76202	0.000178265	0.00681181
	DGKQ	0.430732	6.4243	0.00031599	0.0102159					SLC9C1	-0.803925	3.69831	0.000178731	0.00682403
	TCP11L2	0.509283	6.65861	0.000319239	0.0102826					NCAPD3	-0.406854	8.44207	0.00018039	0.00687434
	HYAL2	0.434654	4.88067	0.000320506	0.010296					DLG2	-0.479322	6.0093	0.000180713	0.00688234
	PHC1	0.422586	5.33993	0.000321505	0.0103203					SFXN1	-0.441703	8.87946	0.000181571	0.00690632
	C17orf77	0.882911	0.560906	0.000321605	0.0103203					RNF122	-0.574605	5.1084	0.000183085	0.00695081
	SNAI3.AS1	0.339241	5.13747	0.000323408	0.0103617					RAPGEF3	-0.905237	2.86612	0.000183275	0.0069533
	IGKV2.30	1.2845	1.06019	0.00032697	0.0104262					DMC1	-0.410765	6.14648	0.000184273	0.00696989
	HIST1H2APS3	0.913291	2.69283	0.000329472	0.0104784					AC097724.3	-0.693968	3.21255	0.000184632	0.00697889
	DMTN	0.520699	5.41489	0.000330088	0.0104925					STAT1	-0.474279	10.3267	0.000185188	0.00699556
	RP11.539L10.5	0.70727	0.842764	0.000333989	0.0105742					CTD.2290P7.1	-0.837295	1.0002	0.000186363	0.00703168
	RP11.400F19.8	0.448746	3.82321	0.000334057	0.0105742					EPM2A	-0.399289	5.96883	0.000186376	0.00703168
	TFR2	0.376448	5.14918	0.000334324	0.0105743					PMAIP1	-0.615225	7.60012	0.000186709	0.00703345
	DNAJC5	0.301736	8.24192	0.000334583	0.0105743					KITLG	-1.06854	1.10449	0.000186772	0.00703345
	CSTB	0.375578	6.74885	0.000335368	0.0105936					DERL3	-0.441475	3.64493	0.000188453	0.00707969
	PRDX1P1	0.51616	0.30429	0.000336379	0.0106144					ENTPD1.AS1	-0.39667	5.89878	0.000188468	0.00707969
	NPM1P33	0.924159	1.84197	0.000338576	0.0106726					RHOC	-0.497053	6.47954	0.000189458	0.00711248
	KLRG1	0.661336	6.40347	0.000339084	0.0106811					ETV6	-0.44727	8.54858	0.000189704	0.00711315
	AC007383.3	0.40363	3.34924	0.000340363	0.0107067					HNF1B	-1.57736	1.44552	0.000192859	0.00720887
	RP11.649A18.3	0.586159	2.25276	0.000345042	0.0108314					CNKSR3	-0.92845	1.71606	0.000195166	0.0072744
	CD300LD	1.28871	1.46648	0.000345677	0.0108401					PELI1	-0.375671	8.43803	0.000195665	0.00728678
	BTBD19	0.387387	4.70748	0.000345964	0.0108434					CD109	-0.858856	7.21506	0.000196103	0.00729858
	SLC44A2	0.320321	8.20783	0.000346537	0.0108558					RP11.567J20.3	-0.836154	0.737243	0.00019638	0.00730441
	PRKCQ.AS1	0.693364	7.94862	0.000351446	0.0109642					RP11.367F23.1	-1.60289	2.76848	0.000196526	0.00730537
	RP11.204N11.1	1.24275	2.64916	0.000357226	0.0111216					P2RX7	-0.452988	5.43343	0.000197566	0.00733932
	ABCC5	0.359176	6.92462	0.000358522	0.0111505					PHLPP1	-0.686849	7.25974	0.0001989	0.00738001
	S100A6	0.394293	8.12073	0.000361088	0.0112015					TRAP1	-0.45436	6.64766	0.000199394	0.00738646
	THEMIS2	0.436145	7.50737	0.000361685	0.0112143					GS1.279B7.1	-0.645277	3.08194	0.000199806	0.00738646
	RP1.111B22.3	0.677221	1.71555	0.000361942	0.0112165					RP1.140J1.1	-0.885086	0.746833	0.000201148	0.00741796
	FBXO10	0.478853	3.92906	0.000363521	0.0112533					AC016738.4	-0.725621	0.840613	0.000203513	0.00748677
	TRAV9.2	0.387519	5.33847	0.000368889	0.0113562					ATF3	-0.687915	6.48725	0.000203573	0.00748677
	C9orf163	0.581342	1.30381	0.000370664	0.0113935					C4orf51	-0.552696	2.1467	0.000203632	0.00748677
	NMI	0.351448	7.01361	0.000376432	0.0115357					INSC	-0.728585	4.25589	0.00020392	0.00748828
	FBXO2	0.816182	4.27339	0.00038153	0.0116447					SLC3A2	-0.473692	8.21219	0.000207571	0.00759013
	C5orf67	0.793241	3.13359	0.000385203	0.0117273					GALNT16	-0.521635	2.3763	0.000208194	0.00760374
	IL6	0.885584	2.31351	0.000387913	0.0117757					SNX10	-0.417525	7.15392	0.000208934	0.00762224
	VN1R20P	0.658339	0.58725	0.000391209	0.0118624					CLEC4D	-1.2016	1.05157	0.0002096	0.00763354
	C1RL	0.306906	6.84866	0.000397502	0.0119872					VDR	-0.616405	7.71256	0.000209641	0.00763354
	CLDN19	0.788462	1.18335	0.000398724	0.0120121					RP4.657E11.10	-0.447736	2.93502	0.000212088	0.00770174
	IHH	0.696697	0.945602	0.000399489	0.0120172					MTSS1	-1.11293	6.03513	0.000216146	0.00782713
	PLP2	0.353488	7.47068	0.000406635	0.0121717					UBR5.AS1	-0.325939	5.43098	0.000216565	0.00783385
	LLfos.48D6.2	0.437419	6.077	0.000407447	0.012178					HSD17B8	-0.451182	4.80867	0.000218084	0.00787939
	NADK	0.306816	7.2559	0.000408587	0.0122					RP5.884C9.2	-1.07869	1.45116	0.000219112	0.00790711
	MIR4435.2HG	0.624678	8.07137	0.00041109	0.0122566					AC005077.7	-0.886185	0.866833	0.000219245	0.00790718
	RP11.539L10.2	0.764672	5.79364	0.000412876	0.0123038					ABCC3	-0.890998	2.34069	0.000219565	0.00791249
	LY6E	0.466706	6.79427	0.000416328	0.0124006					DNM1P46	-0.482019	4.16027	0.000219672	0.00791249
	FITM1	0.686267	1.9469	0.000418259	0.0124252					HTR7	-1.17458	1.77124	0.000220123	0.00791527
	AP001432.14	0.692991	3.81694	0.000419814	0.0124615					C3orf33	-0.435003	4.53142	0.000220347	0.00791862
	RLN3	0.959539	1.99282	0.000420227	0.0124676					PHLDA2	-0.875887	0.849529	0.000221785	0.00794861
	KLRB1	0.890362	7.16298	0.000422891	0.012516					GPX4	-0.444022	7.63791	0.000224198	0.0080082
	CRADD	0.446743	6.93476	0.00042422	0.0125492					CLEC4F	-1.31726	3.00104	0.000228064	0.00812842
	TRBJ2.2	0.722471	1.42059	0.000424453	0.01255					EPHB4	-0.576148	2.75008	0.000229787	0.00816582
	RP11.554I8.1	1.11314	4.77566	0.000428209	0.0126363					HMCN1	-0.935355	3.31181	0.00023071	0.00817792
	WBP1LP2	0.417242	2.56459	0.000429648	0.0126665					RP3.322G13.7	-0.58718	3.25993	0.000230803	0.00817792
	IGLV2.8	1.60775	1.50057	0.000434912	0.0127905					WHSC1	-0.348578	9.29561	0.000232381	0.00821434
	AC010149.4	0.476524	6.50353	0.000439856	0.0128983					KB.1507C5.4	-1.01528	2.58002	0.000234416	0.00826282
	RP11.326A19.4	0.612056	2.13122	0.000444335	0.0129794					ELOVL2	-0.907517	0.99695	0.000234428	0.00826282
	MAF	0.542298	9.07512	0.000446465	0.013029					ILDR1	-0.500687	4.70592	0.000236858	0.00833879
	IGHV3.7	1.50341	1.31855	0.000447044	0.0130396					OCRL	-0.407797	5.12605	0.000237228	0.00834084
	LINC00565	1.11874	2.72357	0.000451106	0.0131202					DNHD1	-0.41245	7.27015	0.00023725	0.00834084
	AC006369.2	1.20677	6.16134	0.000455409	0.0132203					CDH3	-1.16112	2.67355	0.000238194	0.0083557
	RP11.582J16.4	0.354105	4.89071	0.000455421	0.0132203					LINC00051	-0.71082	1.02938	0.000238305	0.0083557
	IGHV3.49	0.99076	0.614831	0.000456868	0.0132559					C9orf43	-0.489328	3.14575	0.000238849	0.00836511
	RP11.405M12.4	0.448985	3.72628	0.000459215	0.0133049					PRKG1	-0.456286	5.47109	0.000239148	0.00836589
	CD53	0.315346	9.68389	0.000465951	0.0134565					GCG	-1.66655	2.2359	0.000239893	0.00837746
	RP4.583P15.14	0.833007	1.76453	0.000467983	0.013488					SLC1A5	-0.492935	7.55118	0.000240768	0.00840315
	VIPR1	1.22268	4.02371	0.000472039	0.013579					MIR222HG	-0.535217	7.26391	0.00024173	0.00843186
	PLXNA3	0.341428	6.63766	0.000472728	0.0135924					PRELID3A	-0.942519	3.42171	0.000243082	0.0084644
	FXYD7	0.810323	3.33544	0.000476949	0.0136748					SLIT3	-1.50659	2.28418	0.000245921	0.00854359
	RNU5B.1	0.591042	5.30975	0.000479833	0.0137315					PVRL3	-0.391719	6.81514	0.000247086	0.00856517
	ARHGAP25	0.35008	8.96714	0.000483154	0.0137939					ZNF192P1	-0.4612	3.4444	0.000247108	0.00856517
	ZNF213.AS1	0.358796	5.16477	0.000491011	0.0139403					RP11.507B12.2	-1.07774	1.65041	0.000247586	0.00856704
	MXRA8	0.483465	4.24883	0.000494958	0.014029					ERMN	-0.531731	5.4821	0.000248079	0.0085792
	RP11.353N14.5	1.33922	1.59443	0.000495203	0.014029					CALCB	-0.449929	6.94892	0.000249022	0.0086069
	VIM.AS1	0.365705	7.05955	0.000497206	0.0140559					C19orf48	-0.46625	7.20163	0.000250373	0.00863387
	CCR2	0.921029	8.50296	0.000500548	0.0141372					KTN1.AS1	-0.451463	3.25996	0.0002518	0.0086732
	DYRK2	0.430457	7.35835	0.000503686	0.0142126					MT.ND6	-0.495055	6.86997	0.000255006	0.00876696
	IQCE	0.41151	6.17907	0.00050403	0.0142157					RN7SKP259	-0.650487	0.371453	0.000255101	0.00876696
	IGLV3.25	1.72725	1.61083	0.000504731	0.0142288					KREMEN1	-0.972226	2.30547	0.000255337	0.00877009
	LAPTM5	0.333048	9.50429	0.000507036	0.0142754					RP11.408H1.3	-0.955063	3.14787	0.000258131	0.00884598
	SPATA2L	0.379773	4.92604	0.000507584	0.0142799					RP11.215P8.1	-0.442919	0.267669	0.000258592	0.00884677
	HIST1H3E	0.431773	5.08718	0.000509758	0.0143305					RP11.310H4.6	-0.442919	0.267669	0.000258592	0.00884677
	ITM2B	0.459825	8.54982	0.000522797	0.0146224					KRT85	-0.442919	0.267669	0.000258592	0.00884677
	FBXO6	0.570881	6.31989	0.000523236	0.0146279					ECI1	-0.426436	6.4224	0.000259103	0.00885795
	CASP4	0.411188	7.87234	0.000524394	0.0146386					C4orf33	-0.313074	7.16379	0.000259271	0.00885795
	EYA2	0.676013	3.64872	0.000527929	0.0147183					MBL1P	-1.25976	2.90034	0.000259358	0.00885795
	LRRK2	1.62608	3.9416	0.000529885	0.0147525					ANKRD28	-0.374166	9.13283	0.00025967	0.00885861
	GPR25	1.37058	2.3061	0.000531454	0.0147758					SRGAP1	-0.651186	3.04461	0.000260411	0.00887417
	ZFYVE28	0.475437	7.3358	0.000532615	0.0147877					AC007246.3	-0.55651	5.35128	0.000260565	0.00887417
	SFN	0.687634	2.76634	0.000535357	0.014823					RP11.126K15.1	-1.33247	2.02338	0.000261916	0.00891014
	ZMYM1	0.305525	6.64073	0.000545981	0.0150827					CHAMP1	-0.32444	6.81323	0.000262889	0.00893322
	IGHV3.48	1.31725	1.3177	0.000548193	0.01513					PPEF1	-0.756442	2.17834	0.000263284	0.00894052
	PARP15	0.382837	7.84258	0.000548709	0.0151374					REEP2	-1.07499	3.31146	0.000263399	0.00894052
	RRBP1	0.419358	8.2056	0.000551628	0.015204					EHD4	-0.460633	7.76085	0.000264305	0.0089612
	FAM161B	0.322906	3.80461	0.000552539	0.0152222					LINC01314	-0.760658	2.88289	0.000266869	0.00903286
	CTB.175E5.7	0.43608	3.43903	0.000554222	0.0152547					XDH	-0.962921	4.10148	0.000267015	0.00903286
	RP11.15E18.1	0.470959	3.42288	0.000555214	0.0152681					KMT2A	-0.333844	8.83987	0.000268229	0.00906379
	TMEM169	0.367864	5.2463	0.000555746	0.0152758					C10orf35	-0.519544	3.43947	0.000268393	0.0090643
	RP11.159D12.8	0.340009	5.1515	0.000556426	0.0152876					EXD2	-0.33396	4.5226	0.000268974	0.00907886
	FAM19A1	1.47039	6.46472	0.0005607	0.0153747					GJB6	-1.28434	5.97166	0.000270117	0.00910739
	MYL12BP1	0.632722	1.70223	0.000562369	0.0154089					SH3PXD2B	-0.732604	2.38362	0.000270879	0.00911268
	FCRLA	1.58593	2.08668	0.000566558	0.0154607					C17orf53	-0.49299	5.98646	0.000271552	0.00912365
	ASCL2	1.0299	1.64878	0.000570214	0.015538					SIAH2	-0.309891	7.78289	0.000272104	0.00913358
	NLRP1	0.345972	8.59682	0.000570417	0.015538					SLC47A1	-1.08829	2.37547	0.000272455	0.00914031
	CXCR3	0.770347	6.71683	0.000571992	0.0155695					DCUN1D4	-0.321892	7.50098	0.000272976	0.00915272
	BRSK2	0.697038	3.5521	0.000572819	0.0155824					TRPC1	-0.546274	5.89199	0.00027655	0.00925717
	MYADM	0.348962	6.65454	0.000574516	0.0156146					DIAPH3	-0.583218	8.57027	0.000278279	0.00930991
	HRAS	0.465407	5.05028	0.000578993	0.0157171					CTD.2509G16.5	-0.723136	4.91946	0.000278635	0.00931667
	UBALD1	0.362653	5.32082	0.000597759	0.016161					SP5	-0.977208	0.681296	0.000283617	0.00945194
	LAIR1	0.819045	5.64856	0.00060359	0.0162733					NRP1	-1.41444	4.42277	0.000285168	0.00949317
	C11orf94	0.666324	2.46594	0.000604314	0.0162855					CCDC88A	-0.3973	5.7783	0.000293889	0.00972468
	ZNF786	0.360502	5.68137	0.000607066	0.0163379					ARSI	-1.29486	1.30494	0.000294322	0.0097337
	CTC1	0.336257	7.64813	0.000609345	0.0163732					SIGLEC1	-0.756955	0.544138	0.000297164	0.00980092
	DAP3P1	0.729092	2.73469	0.000616206	0.0165325					LIFR	-0.926459	2.47455	0.000298356	0.0098345
	DPEP2	0.710626	3.75883	0.000618269	0.0165731					C15orf52	-0.607817	2.54196	0.000298507	0.0098345
	RP11.445P17.8	0.728854	4.29066	0.000624246	0.016689					DLX1	-0.604277	0.394558	0.000299425	0.00985936
	NKG7	0.831277	7.81871	0.000624946	0.0167004					CCNB1IP1	-0.353776	7.06653	0.000299703	0.00986316
	LINC01073	0.917924	2.91914	0.000626055	0.0167202					UHRF1BP1L	-0.301835	8.4137	0.000300755	0.00986776
	GPR155	0.600155	7.42298	0.00062637	0.0167202					COL25A1	-0.734971	3.3225	0.000300756	0.00986776
	RP11.1149O23.3	0.581549	0.475614	0.000626697	0.0167202					ANKRD26P2	-0.895065	0.493743	0.000303629	0.0099532
	FOSL2	0.459253	7.98261	0.000637231	0.0169315					MKX	-0.85665	1.90336	0.000305271	0.00999006
	FEM1A	0.456771	4.37018	0.000641032	0.0170175					SLC25A44	-0.319881	7.29127	0.000307	0.0100378
	ARRDC5	0.903787	4.98149	0.000641993	0.0170356					ERI2	-0.380192	5.84854	0.000307163	0.0100378
	RP11.552D8.1	0.841436	2.64805	0.00064452	0.0170802					CDH1	-1.27084	2.94141	0.000307878	0.0100456
	CECR1	0.638034	6.89572	0.000645119	0.0170886					SVIP	-0.448843	6.72073	0.000308084	0.0100456
	MXD1	0.409002	7.77686	0.000646235	0.0171007					SFI1	-0.365882	8.06933	0.000308686	0.0100496
	TNFRSF13B	1.41435	2.56866	0.000648587	0.0171283					RP11.440G5.2	-0.844726	1.72764	0.000312067	0.0101538
	PLEKHB1	0.48643	5.10409	0.000649522	0.0171452					CHAC1	-1.07444	5.64216	0.000312648	0.0101567
	RAB37	0.343629	7.57781	0.000651744	0.0171964					SIX4	-1.60364	3.75266	0.000313609	0.0101661
	KCP	0.664267	3.2191	0.000656179	0.0172833					RP11.672A2.6	-0.743735	0.629947	0.000315236	0.0102079
	DSCR9	0.325801	3.55391	0.000660249	0.017371					CYP4A22.AS1	-1.00496	2.09969	0.000315713	0.0102156
	GPM6B	0.390935	5.45856	0.000660583	0.017371					SASS6	-0.325935	7.25813	0.000316164	0.0102161
	TUBA8	0.717521	3.05463	0.000660656	0.017371					RP11.264J4.10	-0.802943	0.493891	0.000316426	0.0102191
	CACNG1	0.688563	2.29337	0.000661709	0.0173911					ERLIN2	-0.358476	6.92131	0.000317716	0.0102444
	TBC1D27	1.57496	1.6848	0.000666147	0.017485					AK4	-1.01789	6.23352	0.000318992	0.0102801
	KLHL35	0.386613	3.19501	0.000680577	0.0177943					FLOT1	-0.373306	7.27369	0.000319443	0.0102837
	HNRNPA1P34	0.944814	2.76515	0.000683441	0.0178597					CA5A	-0.773515	2.38	0.000319634	0.0102843
	ANXA5	0.403206	8.6579	0.000690469	0.0179986					LAYN	-1.39323	5.43838	0.000320012	0.010286
	PCED1B	0.564616	8.67866	0.000695077	0.0180798					KCNJ5	-1.02776	1.83541	0.000322791	0.0103474
	FCRL2	1.67897	1.81046	0.000699832	0.0181878					GS1.600G8.3	-0.703721	0.756422	0.000324216	0.0103686
	PAN3.AS1	0.331174	3.89341	0.000708349	0.0183619					TEKT5	-0.852503	1.3697	0.000324281	0.0103686
	IGSF9B	0.552298	6.96086	0.00071638	0.0185463					BPHL	-0.526448	4.69726	0.000325483	0.0104007
	AMIGO1	1.05	4.24734	0.000718538	0.0185862					RBMS3.AS3	-0.775912	0.958178	0.000326583	0.0104262
	CTD.2284J15.1	0.448325	2.26971	0.000724095	0.018714					TRUB1	-0.338803	7.28466	0.000326883	0.0104262
	FBXO3	0.360847	7.67598	0.000726489	0.0187438					RP11.305L7.6	-0.764021	3.51175	0.00032886	0.0104778
	ST6GAL1	0.337557	8.88994	0.000731581	0.0188431					RP1.118J21.25	-0.689688	1.13479	0.000328978	0.0104778
	ADAMTS17	0.95007	5.20398	0.000736337	0.0189334					GNG12.AS1	-0.886282	1.14686	0.000329227	0.0104778
	OCM	0.856865	2.02587	0.000736654	0.0189335					LINC01350	-1.15583	2.54516	0.000330672	0.0105055
	RP11.730K11.1	0.851941	4.32237	0.000740026	0.0189887					MTHFD1	-0.442554	7.1448	0.000331011	0.0105108
	KDM8	0.332722	5.56622	0.000754714	0.0193075					NWD2	-0.904494	3.07836	0.000332146	0.0105358
	SLC12A7	0.72854	6.43399	0.000760398	0.0194365					SPINK8	-0.717669	2.27846	0.000333146	0.010562
	LYL1	0.407833	4.88914	0.000764608	0.0195277					LINC01348	-1.38518	1.45468	0.000337095	0.0106315
	LINC00304	0.706933	2.63906	0.000766236	0.019561					C17orf67	-0.317132	6.35942	0.000341606	0.0107346
	RP11.121M22.1	0.47283	3.90476	0.000776887	0.0197579					RP11.654C22.2	-1.02668	1.70028	0.000342354	0.0107526
	MPEG1	1.91109	1.93626	0.000779651	0.0198033					CAMK2B	-0.899998	2.19718	0.000348194	0.010902
	RAB11FIP5	0.484562	6.00205	0.000789377	0.0200084					ELK1	-0.330787	7.30828	0.000349045	0.0109118
	GYLTL1B	0.975377	2.56744	0.000791647	0.0200575					ACSM3	-0.358006	5.54436	0.000350675	0.0109458
	MAL	0.661654	7.83386	0.000794055	0.0201017					KIF1A	-1.22717	1.89781	0.00035697	0.0111193
	RP11.861A13.3	0.394234	3.89106	0.000798464	0.0201949					ALG1L5P	-0.672387	0.428613	0.000357945	0.0111382
	S1PR1	0.380068	8.67756	0.000804259	0.0202921					LINC01572	-0.497104	6.8753	0.000359388	0.0111717
	MGAT4A	0.360991	8.65798	0.000811715	0.0204122					STRCP1	-1.05795	1.67184	0.000359867	0.0111774
	PRR5L	0.617594	6.97899	0.000812661	0.0204173					LONRF1	-0.331739	6.46144	0.000359943	0.0111774
	SGSM1	0.718255	4.17779	0.000813197	0.0204173					AF064858.6	-0.957498	1.03682	0.000360428	0.0111867
	FAM227B	0.301676	5.21396	0.000813269	0.0204173					RP11.315O6.2	-0.843352	1.01108	0.000363688	0.0112533
	TRBV27	0.656359	3.88559	0.000813604	0.0204173					BSPRY	-0.733238	5.6482	0.000364422	0.0112703
	PIK3R5	0.407782	8.45964	0.000819046	0.0205454					CSTA	-1.08096	1.04449	0.000364818	0.0112768
	AC109826.1	0.478032	5.16075	0.000823875	0.0206494					RP11.114H24.2	-0.531036	0.265518	0.000365239	0.011284
	IL7R	1.16652	8.43851	0.000824352	0.0206528					WDHD1	-0.42958	7.73508	0.000365587	0.011289
	PRMT2	0.358441	8.24491	0.000826762	0.0206905					ERC2	-1.05328	4.18083	0.000366336	0.0113006
	HHAT	0.401033	4.81927	0.000826881	0.0206905					AC078842.3	-0.750759	0.421589	0.000366826	0.01131
	CTD.2016O11.1	0.490163	1.86847	0.000836267	0.0208315					ISX	-0.93087	1.35127	0.000368247	0.0113432
	MEOX1	0.854964	4.93366	0.000837711	0.0208495					RPP30	-0.432924	7.37286	0.00036828	0.0113432
	LINC00649	0.36091	7.44528	0.000838095	0.0208498					EXT1	-0.452769	8.17457	0.000370284	0.0113934
	GBP3	0.460227	7.40753	0.000839317	0.0208551					NOTUM	-0.65038	1.64054	0.000370643	0.0113935
	ZC2HC1C	0.352703	4.40461	0.000840418	0.0208654					AFMID	-0.376602	5.63373	0.000373109	0.0114512
	RP5.903G2.2	0.560027	1.52588	0.000848719	0.0210284					DNAJB8.AS1	-0.799393	0.657777	0.000374723	0.0114949
	AIM1L	0.726311	5.19261	0.000859496	0.0212384					GOT1	-0.411808	7.06568	0.000376226	0.0115352
	CTD.2201E18.3	0.330112	6.66736	0.00085965	0.0212384					EXO1	-0.488942	7.32036	0.000376737	0.0115392
	RP11.115D19.1	0.911736	2.61772	0.00086097	0.0212623					SP6	-0.879404	1.66881	0.00037914	0.0115952
	SLC9A9	0.597841	8.14389	0.000869791	0.0214016					RP11.142A5.1	-0.803942	2.56035	0.000380505	0.0116193
	AC005532.5	0.378712	4.51502	0.000873027	0.0214536					SMYD5	-0.450989	6.04275	0.000382136	0.0116573
	FGR	1.38315	4.69648	0.000884311	0.0216445					AC010967.2	-1.84564	3.67113	0.000384242	0.0117039
	C9orf142	0.3285	6.34219	0.00088556	0.0216576					BARD1	-0.365432	8.33649	0.000386661	0.0117595
	NTN4	1.24299	3.32304	0.000900742	0.0219403					ADAMTS13	-0.461702	4.39579	0.000386936	0.0117595
	PAFAH2	0.341752	6.49826	0.000906864	0.0220628					IL36A	-0.87673	0.923192	0.000387038	0.0117595
	RP11.311H10.4	0.774674	1.82401	0.000909038	0.0221068					RP11.6D1.3	-0.76701	0.872634	0.000387959	0.0117757
	TMEM86A	0.603111	3.71425	0.000910528	0.0221228					CDCA7L	-0.403162	7.20049	0.00039187	0.0118765
	RABGAP1L	0.383456	9.68574	0.000913478	0.0221702					MAOA	-1.99885	4.01645	0.000392288	0.0118773
	RP11.462L8.1	0.935842	5.42836	0.000924823	0.0224007					SIM2	-0.933192	3.74773	0.000394355	0.011928
	UBXN8	0.355599	5.56129	0.000925215	0.0224012					SNHG17	-0.46187	6.532	0.000395633	0.0119525
	RP11.1079K10.3	0.477572	4.02559	0.000933036	0.0225635					SARDH	-0.896189	3.3644	0.000395911	0.0119525
	ABCA2	0.397782	7.04752	0.000945369	0.0227618					FN3KRP	-0.352332	6.34618	0.000398521	0.012012
	AK9	0.332678	5.97057	0.000946294	0.022775					KB.173C10.2	-0.992085	0.661703	0.000399037	0.0120156
	SOS1	0.310958	10.4815	0.000947284	0.0227898					SIAH1	-0.449193	6.83214	0.000401553	0.0120733
	PSMA2P2	0.62838	1.44165	0.00095098	0.0228605					TMPRSS2	-1.05235	1.35448	0.000402025	0.0120815
	ARL2.SNX15	0.698217	2.06187	0.000952267	0.0228687					MKI67	-0.4101	10.1648	0.000406088	0.0121685
	CTD.3187F8.15	0.442919	0.22146	0.000961697	0.0230267					RP11.480A16.1	-0.658781	4.49665	0.0004062	0.0121685
	YPEL3	0.379187	6.81666	0.000963255	0.023038					POLD1	-0.451705	7.26146	0.000406216	0.0121685
	IL1R1	1.03948	6.19138	0.000966704	0.0230971					KRT89P	-0.852254	0.776627	0.000406326	0.0121685
	GP5	0.653704	4.54051	0.000966923	0.0230971					ABHD10	-0.312181	7.43632	0.000407122	0.0121742
	ID2	0.407185	8.33819	0.000967361	0.0230984					LYRM4	-0.450692	6.92055	0.000410806	0.0122566
	TMEM163	0.801936	5.6654	0.000969083	0.0231213					CEMIP	-0.665721	4.66761	0.000410972	0.0122566
	ADPRHL1	0.500842	2.90524	0.000972729	0.0231981					PARVB	-0.452908	7.09956	0.000417209	0.0124146
	RTN4RL1	0.869206	3.22385	0.000993576	0.0236014					RP3.395C13.1	-0.66389	2.0759	0.000417912	0.0124233
	RP11.540O11.1	0.33963	3.07482	0.000993882	0.0236014					LY86.AS1	-1.50994	3.82701	0.000421918	0.0125004
	GEMIN8	0.404752	6.30654	0.000994721	0.0236038					EEF1A2	-1.49712	4.17406	0.00042202	0.0125004
	EOMES	1.00367	6.0745	0.00100743	0.0238575					C10orf107	-0.636356	2.41835	0.000425128	0.0125638
	SLC52A2	0.304253	6.17663	0.00101446	0.023995					TTF2	-0.320902	8.22496	0.000426498	0.0125981
	TSNAX.DISC1	0.323047	4.1536	0.00101567	0.0239964					WNK2	-0.813885	1.49605	0.000427445	0.01262
	CRYBB2	0.925337	1.44773	0.00101666	0.0240105					PHEX	-1.24275	4.47345	0.000429155	0.0126581
	CRTC1	0.342507	6.17164	0.00101858	0.0240422					EGR2	-0.99592	4.75077	0.000432381	0.0127299
	HTT.AS	1.04672	2.24752	0.00102362	0.0241089					RP11.443B7.3	-1.13172	2.01884	0.000432432	0.0127299
	ABAT	0.413605	6.02941	0.00102672	0.0241633					RP11.92G12.3	-0.573149	3.11318	0.000433615	0.0127586
	LAX1	0.327087	6.60725	0.00103305	0.0242822					GUSBP5	-0.593111	4.05122	0.000435412	0.012799
	RP11.106M7.1	0.71641	4.84408	0.00103834	0.0243892					SLC9A5	-0.380898	5.05327	0.000438469	0.0128764
	S100A5	0.484353	4.08263	0.00103953	0.0243942					ANXA3	-1.87611	4.00087	0.000439203	0.0128875
	ARL4C	0.418751	9.78547	0.00104152	0.0244178					SLC9A7	-0.644271	7.84964	0.000439274	0.0128875
	RP11.329N15.3	1.01046	1.92837	0.00104292	0.0244306					AOC3	-0.682183	2.31636	0.000440137	0.0129003
	RP11.23J9.4	0.322211	4.72356	0.00104506	0.0244522					SYNGR3	-0.579736	5.28938	0.000440673	0.0129098
	AC079779.4	0.689078	2.1974	0.00105165	0.0245446					WDR31	-0.654822	4.11967	0.000442247	0.0129434
	OLFM2	0.531998	4.42803	0.0010646	0.0247641					RFC2	-0.467203	7.33803	0.000443376	0.0129701
	RP11.799B12.1	0.505011	3.85205	0.00107172	0.0248646					CITF22.49D8.1	-1.00048	1.18991	0.000443922	0.0129794
	DQX1	0.455358	4.17249	0.00107293	0.0248739					RP11.863K10.2	-0.778102	0.859001	0.000444198	0.0129794
	PTGDR	1.6075	4.83025	0.00107376	0.0248834					RP11.121P12.1	-1.06863	1.28507	0.000444907	0.0129898
	EXOC6B	0.412584	8.30435	0.00107891	0.0249836					INPP5F	-0.39441	7.03773	0.000448913	0.0130788
	RP11.524N5.1	1.07824	1.63578	0.00108283	0.0250361					DFNB59	-0.528708	3.67487	0.000448932	0.0130788
	SLC18B1	0.494197	5.71664	0.00108533	0.0250498					TTC28	-0.819825	4.74321	0.000449305	0.0130788
	TBX21	0.518492	7.16725	0.00109176	0.0251226					CTD.2319I12.4	-0.50594	4.35058	0.000449467	0.0130788
	FYB	0.395132	9.16043	0.00109962	0.0252604					OBSL1	-0.75348	0.919931	0.000454029	0.0131961
	IGHV4.28	0.538889	0.361864	0.00110448	0.0253347					CIT	-0.38972	8.34535	0.000454152	0.0131961
	IQCH.AS1	0.365685	3.64929	0.00112332	0.0256389					SNAPC1	-0.413958	5.68719	0.000457274	0.0132614
	SEC31B	0.390995	7.9173	0.00113569	0.0257955					MCM2	-0.499936	8.38747	0.000458452	0.0132892
	ACRC	0.333354	5.59238	0.00113742	0.0258057					CMSS1	-0.53586	6.53086	0.000460169	0.0133262
	PDZD4	0.706425	3.21556	0.00113842	0.0258057					BHLHE40	-0.415451	9.17733	0.000460935	0.013342
	SORL1	0.559967	9.33373	0.00113862	0.0258057					CTB.113I20.2	-0.430266	2.59359	0.00046527	0.0134546
	RNA5SP490	0.766818	1.42902	0.00114145	0.0258293					ART3	-0.720224	2.99725	0.000466008	0.0134565
	CD180	0.569009	4.53399	0.00114706	0.0259304					L3MBTL1	-0.317876	5.57402	0.000466164	0.0134565
	RP11.512M8.5	0.47388	1.82628	0.0011472	0.0259304					UNG	-0.450551	7.10629	0.000466948	0.013471
	EPB41L5	0.44244	6.68635	0.00114977	0.0259528					SCARB1	-0.54725	5.79923	0.000467617	0.0134838
	IGHV1.18	1.35076	1.14671	0.00115447	0.0260094					MAD2L1	-0.41901	7.73984	0.000468787	0.0135047
	RP4.655J12.4	0.605071	4.8242	0.00116352	0.0261431					RP1.232L22__B.1	-0.834119	2.347	0.000470816	0.0135563
	IGHV2.5	1.38055	1.25265	0.00116573	0.0261505					CTC.251I16.1	-1.37412	3.12547	0.000471025	0.0135563
	RP11.452D12.1	1.22222	3.16362	0.00116698	0.0261619					LYPD8	-0.751602	0.984381	0.000474762	0.0136444
	NCR3	0.506704	5.94626	0.00116897	0.0261782					DESI1	-0.362556	7.68356	0.000475835	0.0136687
	MZF1.AS1	0.436451	3.64829	0.0011755	0.0262565					FBXO36	-0.345737	5.05636	0.00047624	0.0136739
	ITGB1	0.568433	9.47428	0.00118032	0.0263205					ABCA3	-0.370913	5.87445	0.000476856	0.0136748
	NRBP2	0.426764	4.8499	0.00118054	0.0263205					RP11.360L9.4	-0.439978	4.68841	0.000476857	0.0136748
	SLC17A3	1.0107	2.99923	0.00118973	0.0264973					RP11.744I24.2	-0.394313	3.44603	0.000478377	0.0137028
	EPHX1	0.476215	4.55048	0.00118978	0.0264973					DENND2C	-0.54626	3.70762	0.000481145	0.0137495
	RP11.395I6.3	0.365714	3.87447	0.00120153	0.0267097					IDH3A	-0.323571	6.9646	0.000487017	0.0138977
	ATP1A1.AS1	0.345506	4.10177	0.0012072	0.0267867					AC013460.1	-0.65749	4.78648	0.000487406	0.0139022
	TNFSF15	1.33227	3.06002	0.00121674	0.0269392					CEACAM22P	-0.858601	1.11112	0.000489026	0.0139316
	CLSTN3	0.346746	7.62351	0.00123321	0.0272241					ASB13	-0.695492	4.97138	0.000489031	0.0139316
	PCSK7	0.312843	7.98696	0.00123552	0.0272651					BCL2A1	-0.646677	5.55635	0.000489495	0.013933
	TSTA3	0.412475	6.75152	0.00126427	0.0276837					QDPR	-0.32865	6.20556	0.000490084	0.0139345
	RAB38	0.390377	4.9516	0.00127003	0.0277727					RP11.134D3.1	-0.589401	0.460361	0.000490148	0.0139345
	AC009120.6	0.323459	6.90752	0.00127044	0.0277727					TRIM16	-0.46515	5.94258	0.000490731	0.0139403
	C20orf196	0.3113	6.46679	0.00127282	0.0278082					ANKRD7	-0.611057	2.70037	0.000491045	0.0139403
	CAPN8	0.645562	1.59295	0.00127345	0.0278082					RP11.446E24.4	-0.395171	4.48572	0.000492039	0.013962
	RBL2	0.318389	9.1977	0.00128815	0.0280585					CTD.2240J17.1	-0.864202	1.3982	0.000492955	0.0139815
	ULK3	0.308433	7.12453	0.00129287	0.0281411					RP11.428C19.5	-0.664869	2.56825	0.000495742	0.0140292
	CD44	0.338114	9.73079	0.00129523	0.0281824					ADAMTS7	-1.06592	3.10272	0.000495798	0.0140292
	IKBKE	0.349579	7.31939	0.00129738	0.0282089					RP3.416J7.4	-0.787111	3.66537	0.000496841	0.0140522
	RP11.696N14.1	0.431931	4.02544	0.00130353	0.0283323					FANCI	-0.362435	8.7082	0.000501763	0.0141649
	MIR4645	0.681653	1.81314	0.00130417	0.0283361					ZNF331	-0.350043	6.41031	0.000507721	0.0142799
	TIAM1	0.577765	8.2849	0.00130584	0.0283521					MARS	-0.508057	8.55573	0.000510271	0.0143383
	PRKCQ	0.393796	8.957	0.00132364	0.0286051					RND1	-0.592932	3.70333	0.000513448	0.0143941
	RP11.973H7.1	0.366261	4.0296	0.00133245	0.0287443					HEYL	-1.00202	0.75909	0.000515715	0.0144443
	NSG1	0.776086	4.09415	0.00133648	0.0288005					CRYBB2P1	-0.396718	6.81937	0.000520454	0.0145636
	CTD.2561B21.5	0.431964	3.48749	0.00133905	0.0288352					RP11.757O6.1	-0.837904	3.53921	0.000524587	0.0146386
	IL17B	0.565117	2.9651	0.00134866	0.0289657					TYMSOS	-0.462912	3.4164	0.000529309	0.0147498
	PRAM1	0.550949	2.76188	0.00135044	0.028983					CD276	-1.66877	2.26725	0.000529546	0.0147498
	CA13	0.419926	3.6983	0.00135674	0.0290921					UBE2T	-0.45357	6.93819	0.0005304	0.0147601
	RP11.511P7.5	0.309789	5.0024	0.00136918	0.0292966					NT5DC4	-0.32334	4.04177	0.000532155	0.0147877
	ANXA6	0.325667	9.77179	0.00137389	0.0293558					CCR8	-1.18894	5.9658	0.000532497	0.0147877
	ITGA3	0.473526	5.51039	0.00137653	0.0293763					RP3.403A15.5	-0.62637	5.29062	0.000533371	0.0147951
	UPP1	0.387144	8.07305	0.00138083	0.029421					GAB2	-0.488975	8.11878	0.000534953	0.0148186
	RP11.802E16.3	0.346801	4.80334	0.00138219	0.0294397					RP1.228P16.8	-0.351675	3.47093	0.000536332	0.0148365
	CTD.2270L9.4	0.478916	2.35869	0.00139094	0.0295992					KIAA1462	-1.35726	3.20565	0.000543785	0.0150289
	PRF1	0.688274	8.80495	0.00139163	0.0295992					PPAT	-0.40206	7.42149	0.000547944	0.01513
	NRROS	0.675624	1.78172	0.00140528	0.029837					CEP170	-0.372921	5.55561	0.000549737	0.0151588
	CR1	1.09153	2.59923	0.00142183	0.0300935					PMFBP1	-0.400329	5.02542	0.000553646	0.0152458
	ATF7	0.453711	1.56974	0.00142878	0.0301922					RP1.92O14.3	-0.401886	3.37647	0.000554937	0.0152674
	RN7SL556P	0.604277	0.514009	0.00142948	0.0301922					FTH1P5	-0.39671	0.198355	0.000557633	0.0153069
	FGFR2	0.851343	3.00563	0.00143205	0.0302252					KRT8P26	-0.39671	0.198355	0.000557633	0.0153069
	PYGM	0.402876	4.55704	0.00145298	0.0305818					RP11.486M23.2	-1.0179	2.24773	0.000559109	0.0153404
	OASL	0.479321	6.38745	0.00145446	0.0306024					AF064860.5	-0.976213	1.19266	0.000560866	0.0153747
	RCAN3	0.378904	8.13339	0.00145516	0.0306027					FOXL1	-0.597253	0.391046	0.00056339	0.0154238
	PARP8	0.492423	9.31216	0.00145704	0.0306192					FAM65A	-0.422285	5.35253	0.000563706	0.0154238
	CTD.2047H16.4	0.459938	2.84996	0.00145883	0.0306409					Y_RNA.1	-0.678064	1.43244	0.000563875	0.0154238
	ATP6V1G1	0.345885	7.76556	0.00146335	0.0306827					RP11.363L24.3	-0.462299	3.42705	0.000564001	0.0154238
	RP4.714D9.5	0.312056	4.12311	0.00146776	0.0307538					RBMS3	-0.860135	5.44472	0.000564186	0.0154238
	RP11.344N10.5	0.348306	3.44311	0.00146911	0.0307609					ZNF876P	-0.5099	4.6861	0.000565211	0.0154381
	ARHGAP12	0.333862	7.27461	0.00148023	0.030928					RP11.382A20.3	-0.53461	6.95927	0.000569084	0.0155227
	C19orf84	1.27871	1.8818	0.00148067	0.030928					RP11.17A1.3	-0.325496	4.46977	0.000573637	0.0155977
	CTC.523E23.10	0.323469	0.161734	0.00148348	0.030976					AC074289.1	-0.527461	4.49857	0.000577857	0.0156983
	CATSPERG	0.349576	4.67091	0.00148508	0.0309988					TLR5	-1.0537	3.42262	0.000579149	0.0157171
	IGKV2.24	1.10653	1.02322	0.00149344	0.0311369					RP11.34P13.7	-0.565091	1.08382	0.000579328	0.0157171
	AP001462.6	0.486956	2.27621	0.00149747	0.0312036					STC1	-0.658339	0.560219	0.000579677	0.0157196
	WNT9A	0.923679	4.52336	0.00150127	0.031272					WDR95P	-0.692394	0.789116	0.000583859	0.0158259
	IFIT5	0.450637	6.42952	0.00151592	0.0315633					SIM1	-1.3231	3.12041	0.000585914	0.0158745
	RAB36	0.50714	2.86001	0.00151629	0.0315633					RP11.108O10.8	-0.722527	1.55306	0.000588667	0.0159419
	ACVR1	0.316641	7.72718	0.0015207	0.0316134					FGF9	-0.763142	2.11674	0.000593198	0.0160574
	RP11.318C24.1	0.490677	1.62093	0.00152131	0.0316134					SLC27A2	-0.66907	7.02892	0.000597413	0.016161
	IGHV3.11	1.14283	0.893834	0.00152555	0.0316675					PFKM	-0.415052	6.63376	0.000597823	0.016161
	TMEM8A	0.540824	7.23459	0.00152908	0.0316675					ZNF726	-0.502244	3.73111	0.000598424	0.01617
	TMC4	0.727181	2.63481	0.00153392	0.0317065					RP11.57H14.3	-0.51997	3.73876	0.00059949	0.0161843
	AC079790.2	0.60753	1.78085	0.00153456	0.0317065					RP5.984P4.6	-0.948176	0.978921	0.000603415	0.0162733
	RP11.244H3.4	0.346991	2.25634	0.00153469	0.0317065					RP11.452H21.1	-0.516579	4.5476	0.000605462	0.0163092
	CC2D2A	0.482551	5.8525	0.001536	0.0317118					CLDN18	-0.832398	0.693458	0.000606625	0.0163333
	DDX60L	0.695174	7.6175	0.00154201	0.0318034					EIF2AK4	-0.337919	7.77858	0.000608369	0.0163584
	AEN	0.336462	7.4883	0.00154787	0.0318809					EED	-0.392032	7.99784	0.00061424	0.016487
	AP5S1	0.410176	5.77227	0.00155915	0.0320696					SETD7	-0.557634	7.38978	0.000617773	0.0165671
	RASGRP1	0.345839	9.88121	0.00156943	0.0322373					RP11.849N15.4	-0.686061	3.15332	0.000618748	0.0165742
	RP11.1018N14.5	0.757018	3.4499	0.00157462	0.0322781					RP11.284F21.9	-0.801728	2.49693	0.00061909	0.0165742
	FBXL17	0.349824	8.58375	0.00157649	0.0323056					RP11.876N24.4	-0.675165	2.6493	0.000619129	0.0165742
	PLXND1	0.748215	6.02727	0.00158693	0.0324727					CTD.2021J15.1	-0.717737	1.01366	0.000621095	0.0166141
	CATSPER3	0.484428	2.03724	0.00158733	0.0324727					NREP	-0.64947	4.34632	0.00062117	0.0166141
	FBXL19.AS1	0.442419	3.89114	0.00158831	0.0324817					FAM72B	-0.472112	5.90286	0.000629165	0.0167761
	SYNE2	0.55215	9.66057	0.00160104	0.03272					U91328.19	-0.323625	3.44057	0.000630017	0.016782
	F13B	0.676483	1.22763	0.00162102	0.0330169					TMEM64	-0.365104	7.14035	0.000630191	0.016782
	FUCA1	0.407622	5.66594	0.00162255	0.0330369					CPNE4	-0.647415	2.97208	0.00063022	0.016782
	HELZ2	0.576539	6.52711	0.00163046	0.0331758					LINC00658	-0.852405	1.02263	0.000632077	0.0168187
	C12orf42	0.815858	5.09213	0.00163576	0.0332501					UCK2	-0.429995	7.11628	0.000633498	0.0168471
	RP13.977J11.2	0.391826	5.05871	0.0016457	0.0333961					IPO5	-0.390965	8.54265	0.000639187	0.016976
	CD300C	1.41442	2.70134	0.00166538	0.0336865					SIRPG	-0.699289	6.14263	0.000642801	0.0170496
	LINC00528	0.418592	4.54576	0.0016846	0.0339917					CCT6B	-0.321775	5.79699	0.000644499	0.0170802
	AC069368.3	0.432407	6.02544	0.00168984	0.0340634					HIPK2	-0.389305	8.38406	0.00064619	0.0171007
	FAM69B	0.338736	3.53075	0.00169227	0.0340875					MLXIPL	-0.701173	0.967018	0.000646665	0.0171007
	SCN1B	0.465949	2.50093	0.00170667	0.0342885					PGBD5	-0.752133	1.46517	0.000646856	0.0171007
	CTD.2323K18.1	0.356629	4.74432	0.00171228	0.0343334					SECTM1	-0.798767	5.37219	0.000654213	0.017239
	RP11.622O11.4	0.893143	1.15355	0.00171616	0.0343765					VIPR2	-0.669829	2.71396	0.000658878	0.0173468
	CH17.385C13.2	1.05977	3.78785	0.00172767	0.0345501					SMLR1	-0.874837	1.60099	0.000662758	0.0174111
	RP11.142I2.1	0.744281	1.02263	0.00173244	0.0346119					LINC01252	-0.719944	3.71922	0.000663982	0.0174357
	DENND2D	0.354858	8.0655	0.00173733	0.0346629					RP4.781K5.4	-1.27619	1.20832	0.000667135	0.0175033
	CYP4V2	0.414818	5.90782	0.0017454	0.0347897					RP11.131O15.2	-0.896412	0.798706	0.000669742	0.0175641
	KLF12	0.416314	9.47374	0.00175407	0.0349281					FIGLA	-0.706974	0.426728	0.000673119	0.017645
	ZNF890P	0.824723	2.94698	0.00177345	0.0352327					RP11.547D13.1	-0.454829	5.04929	0.000674594	0.0176761
	TRBV12.3	0.611628	3.40488	0.00177601	0.0352605					ST5	-0.754137	3.93422	0.000676587	0.0177162
	SDR39U1	0.345385	4.5438	0.00178989	0.0354663					FAM127C	-0.938287	1.35602	0.000683667	0.0178597
	RP4.753P9.3	0.411485	5.02638	0.00179204	0.0354727					DACT3	-1.00233	2.48495	0.000691477	0.0180093
	CUZD1	0.332337	4.55112	0.00179372	0.0354727					LINC00634	-0.813338	1.70902	0.000693525	0.0180549
	TRAV13.1	0.360049	6.04208	0.00179941	0.0355386					RAD21	-0.362889	9.26542	0.000694356	0.0180688
	LGALSL	0.831393	3.91654	0.0018139	0.0358015					TTBK1	-1.05241	2.98939	0.000701206	0.0182157
	TET1	0.362392	5.92436	0.0018163	0.0358371					RP11.881M11.8	-0.55715	4.44068	0.000703199	0.0182597
	LDOC1L	0.501867	6.04643	0.00181916	0.0358818					LINC00882	-0.749968	2.57975	0.000704524	0.0182862
	RP11.46F15.2	0.621275	2.17983	0.0018238	0.0359618					RP11.557H15.3	-1.07681	2.28057	0.000706873	0.0183393
	TREML2	0.424836	6.05259	0.00183599	0.0361414					CABLES1	-1.24059	4.44062	0.000714038	0.0185014
	CD8B	0.67722	7.94153	0.00183631	0.0361414					BZW2	-0.385526	7.37042	0.000718043	0.0185813
	AGBL2	0.329976	4.72398	0.00183679	0.0361414					SCML2	-0.528618	4.80604	0.000721039	0.018643
	RP11.164H13.1	1.88193	2.32906	0.00183709	0.0361414					AC007750.5	-1.53038	1.79066	0.000724495	0.0187163
	RP11.316M21.6	0.356453	2.59016	0.00184201	0.0362029					SVIL.AS1	-0.317361	6.04032	0.000725407	0.0187319
	PYCARD	0.334707	6.29248	0.00184404	0.036231					UHRF1BP1	-0.382482	7.20321	0.000726053	0.0187406
	DPYD	0.387755	9.6283	0.00184742	0.0362856					OPLAH	-0.591653	3.84681	0.000727048	0.0187503
	C9orf139	0.788704	2.32445	0.00184886	0.0362905					EPRS	-0.342133	9.11872	0.000728347	0.0187758
	CREBRF	0.343472	7.47078	0.00185855	0.0364216					TEX15	-1.21627	1.59509	0.000730916	0.018834
	RP11.693N9.2	0.598542	4.8039	0.00187375	0.0366483					TMEM5.AS1	-0.772362	0.782891	0.000734671	0.0189066
	MBNL3	0.410641	5.8677	0.00188496	0.0367962					NEIL2	-0.32053	5.44086	0.000735849	0.0189289
	TXLNB	0.378204	2.99444	0.00188681	0.0368007					RP11.370I10.2	-0.86724	2.3456	0.000738465	0.018972
	CA6	0.763872	7.35688	0.00188702	0.0368007					GJA10	-0.703147	2.01538	0.000740058	0.0189887
	GK5	0.320019	7.42116	0.00188967	0.0368289					RP11.110L15.1	-0.780511	0.998835	0.000745388	0.0191012
	AKR1C8P	0.974384	3.83704	0.00190176	0.0369997					SAMD5	-1.70048	1.97045	0.000748182	0.0191647
	RELL2	0.326407	5.77368	0.00190226	0.0369997					PRIM1	-0.382832	6.98951	0.000752078	0.0192564
	AC016745.3	0.679569	0.478414	0.00190657	0.037039					RP11.618G20.1	-0.566688	3.19274	0.000753837	0.0192933
	PKDCC	0.524012	0.427667	0.00191372	0.0371421					SPINT2	-0.776958	5.42041	0.000757673	0.0193751
	PRSS8	0.572523	1.51294	0.0019157	0.0371686					ADAM9	-0.441332	7.51255	0.000769792	0.0196352
	TLR4	0.957291	2.94845	0.00191975	0.0372234					TSPY26P	-0.36143	3.55511	0.000773587	0.0196999
	DOK6	0.524983	7.01908	0.00192235	0.0372618					TBC1D16	-0.551397	4.87229	0.000773629	0.0196999
	RP4.620F22.3	0.504834	0.437256	0.001934	0.0374278					NFAM1	-0.903909	2.24273	0.000774728	0.0197196
	RP11.252A24.5	0.707167	2.23955	0.00194476	0.0375705					FAM72A	-0.446043	5.41832	0.000775811	0.0197389
	LINC00866	0.63889	3.31265	0.00194547	0.0375705					SYPL1	-0.365725	7.02844	0.000779149	0.0197988
	WDR66	0.452864	3.62541	0.00194572	0.0375705					TOMM34	-0.375338	4.52694	0.000783129	0.0198697
	RP1.257C22.2	1.02807	2.59389	0.00195831	0.0377655					MTUS1	-0.816573	3.91469	0.000783252	0.0198697
	SUCLG2.AS1	0.458775	6.09387	0.0019603	0.0377917					PRPS2	-0.311499	7.57518	0.000789138	0.0200084
	CTRL	0.3505	0.17525	0.00198598	0.0381169					CDC45	-0.533128	7.39325	0.0007999	0.0202158
	RP3.347M6.3	0.3505	0.17525	0.00198598	0.0381169					RP11.486G15.2	-0.481667	2.92548	0.000800626	0.0202257
	CTSF	0.461905	4.67624	0.00198682	0.038121					DMBT1	-0.612129	0.675743	0.000802568	0.0202664
	Z97634.3	0.628927	1.56651	0.0020004	0.0382967					TERT	-0.882326	3.85136	0.000805379	0.0203119
	AC243756.1	0.76346	0.786292	0.00200207	0.0383165					MICALL2	-0.589512	3.26553	0.000806303	0.0203151
	KIAA0513	0.358912	6.083	0.00200879	0.0383845					CCDC58	-0.420373	6.1622	0.000809828	0.0203902
	HEXDC	0.320889	6.64469	0.00201003	0.0383959					ADGRE1	-0.665759	4.37239	0.000810423	0.0203967
	AC083843.4	0.775622	1.23801	0.00201328	0.038446					FAM189B	-0.3086	4.1162	0.000811278	0.0204097
	AVEN	0.423319	5.79942	0.00201618	0.0384802					SLC12A1	-0.568736	3.25718	0.00081353	0.0204173
	CD79A	1.08077	4.66818	0.00202565	0.0386091					CTA.407F11.8	-0.759757	1.74369	0.000829259	0.0207414
	EPHB6	0.594318	4.52296	0.00203351	0.0387468					SLC7A5P1	-0.39353	4.44215	0.000829631	0.0207421
	CROCCP3	0.39239	6.10937	0.00203856	0.0388307					HNRNPA1P21	-1.12701	5.75319	0.000830152	0.0207423
	ZNF75D	0.3468	7.64678	0.00206712	0.0392144					ZNF282	-0.620273	7.95774	0.00083059	0.0207423
	SLC17A2	0.792595	1.55235	0.00207281	0.0392854					LINC00609	-1.10689	1.29635	0.000830813	0.0207423
	IGLV1.47	1.48917	1.84849	0.00209457	0.0395986					AC007349.4	-0.565499	2.95645	0.000833035	0.0207672
	RP11.429P3.5	0.508411	2.21152	0.00209612	0.0396156					RP11.95M15.2	-0.80013	1.49945	0.000838418	0.0208498
	TRG.AS1	0.348959	6.57494	0.00210491	0.0397445					CEP170P1	-0.509225	2.81706	0.000838756	0.0208498
	SIGLEC16	0.500378	2.84321	0.00211485	0.0398825					FAM72D	-0.439883	4.88529	0.000843676	0.0209377
	LRRN2	0.633944	4.29225	0.00214197	0.040262					RP11.195M16.3	-0.623456	0.357938	0.00085227	0.0210904
	LINC00896	0.51026	3.20351	0.00215105	0.040389					KCTD16	-0.565511	3.17355	0.00085883	0.0212354
	MYLK2	0.303239	3.63542	0.00215236	0.0404012					LPIN3	-0.479928	2.79609	0.000866745	0.0213701
	MXI1	0.327238	7.21032	0.00215976	0.0404898					AARD	-0.896668	3.80632	0.000867639	0.0213834
	CP	0.603461	3.74449	0.00216897	0.040587					FCGR2A	-1.16305	1.36174	0.000868434	0.0213904
	ATM	0.396726	8.86539	0.00217084	0.0405964					CASP9	-1.3392	7.68134	0.000868628	0.0213904
	C1orf21	0.831522	6.58319	0.00217221	0.0405976					ARHGAP21	-0.438829	7.50492	0.000869078	0.0213928
	RP11.337C18.8	0.571654	2.42304	0.00217316	0.0406028					RP11.190A12.9	-0.63508	3.17092	0.000874579	0.0214599
	CYTH3	0.497188	4.42613	0.0021805	0.0406748					NDFIP2.AS1	-0.543191	0.410225	0.00087464	0.0214599
	ADAMTSL5	0.581308	3.81131	0.00220772	0.0410333					ZNF827	-0.478498	6.89685	0.000875042	0.021461
	GS1.304P7.2	0.604277	0.579397	0.00222465	0.0412592					ZC3H12D	-0.377739	7.80734	0.000880637	0.0215895
	STAT6	0.324324	7.96801	0.00224933	0.0416405					RNF207	-0.45783	5.44548	0.000886831	0.0216799
	SORBS3	0.316412	5.60539	0.00225293	0.0416944					RP11.670E13.6	-0.542736	3.02443	0.000887464	0.0216866
	AC097495.2	0.511004	2.71121	0.00225718	0.0417348					PTPRU	-0.85719	1.81993	0.00089183	0.021767
	ANXA2P2	0.531551	3.52962	0.00225904	0.0417565					ADPRH	-0.563958	5.85872	0.000894468	0.021805
	SIT1	0.31795	7.65368	0.00226071	0.0417618					AC005537.2	-0.976752	2.08763	0.000897811	0.0218777
	IGLJ2	0.671869	0.640224	0.00226365	0.0418032					FEZ1	-1.11151	3.10764	0.000903365	0.0219865
	FAM13A	0.736826	7.77071	0.00226566	0.0418276					ARMCX2	-0.59781	3.92699	0.000910791	0.0221228
	PRKCZ	0.439401	5.13885	0.00228566	0.0421326					LAG3	-0.478099	6.5942	0.000911999	0.0221432
	PLXNA4	1.53754	6.50712	0.00229843	0.042278					HIST3H2BA	-0.476771	5.69584	0.000919749	0.0223086
	ABCB8	0.305895	6.65371	0.00231291	0.0424797					AC002331.1	-0.902545	3.99867	0.000919916	0.0223086
	ACVR2A	0.600488	7.0585	0.0023153	0.0424979					RP11.458F8.4	-0.659358	2.62678	0.000922583	0.0223643
	ZNF594	0.340475	5.64092	0.00231605	0.0424988					ATP6V0A4	-0.867281	1.73979	0.000923537	0.0223785
	CFAP54	0.360295	4.0993	0.00232299	0.0425746					RDH10.AS1	-0.7135	2.38048	0.000929576	0.0224888
	RP11.332H14.1	0.792246	1.08066	0.00233466	0.042681					NEPNP	-0.571425	2.29683	0.000933413	0.0225636
	RP11.295K2.3	0.437828	4.10144	0.00233514	0.042681					DCLK2	-0.884272	3.4853	0.000934488	0.0225797
	SLX1B.SULT1A4	0.415103	2.81766	0.00233819	0.042711					ORC6	-0.534521	6.58353	0.000935196	0.0225797
	XG	0.795979	1.61992	0.00234413	0.0427807					ANKRD20A8P	-0.901922	1.08657	0.000936169	0.0225942
	TRIM5	0.4048	6.55034	0.00236199	0.0430677					ENPP3	-0.963074	4.25923	0.000942095	0.0227281
	NT5C1B.RDH14	0.547553	2.84637	0.00236873	0.0431127					GARNL3	-0.344302	4.63936	0.000943954	0.0227618
	C1orf56	0.308859	5.07601	0.00237553	0.0431748					LINC01125	-0.446468	5.22526	0.00094474	0.0227618
	LINC01138	0.386383	6.31315	0.00238118	0.0432225					AC092580.3	-0.656367	2.80938	0.000944753	0.0227618
	CTD.2666L21.1	0.568186	3.14871	0.00239403	0.0434258					LDLRAD4	-0.30948	8.3763	0.00094516	0.0227618
	VAMP8	0.300481	7.16631	0.00244212	0.0441565					RP11.783K16.13	-0.732423	1.2818	0.00095163	0.0228671
	GBP1	0.436906	8.42133	0.00245491	0.0443215					PITPNM3	-0.409082	4.22566	0.000952454	0.0228687
	RP11.175O19.4	0.324068	5.00196	0.00246333	0.0444206					MCM4	-0.445232	8.73163	0.000953584	0.0228868
	GTF2IRD2B	0.417527	4.97782	0.00247406	0.0445478					CLVS1	-0.530926	3.26522	0.000955363	0.0229204
	X8.Mar	0.3553	6.99997	0.00247849	0.0445756					CXCL9	-1.11116	1.25658	0.000955851	0.022923
	KLRD1	0.854061	6.90078	0.00247855	0.0445756					RP11.574K11.31	-0.612033	2.23507	0.000957068	0.0229431
	RP4.742C19.12	0.400708	5.10351	0.00248831	0.0446849					RNF125	-0.692722	2.78193	0.000957535	0.0229452
	TRBC2	0.376708	8.04231	0.00249762	0.0448254					CD74	-0.355807	10.2737	0.000959876	0.0229922
	IGKV3D.11	0.757113	0.697723	0.00250117	0.0448493					ARHGAP10	-0.307368	8.20572	0.000963309	0.023038
	RP11.1033H12.1	1.10831	3.21383	0.00250439	0.0448717					ZNF57	-0.530849	3.45131	0.0009652	0.0230741
	CTD.2619J13.19	0.537785	1.63883	0.00251096	0.0449583					LINC00158	-0.845409	3.73377	0.00097307	0.0231981
	SSBP4	0.331242	7.37689	0.00251261	0.0449744					TMEM45A	-0.730654	2.04337	0.000974112	0.0232138
	GSDMA	0.866822	3.60212	0.00251365	0.0449797					CRNDE	-0.703056	5.36424	0.000974822	0.0232216
	IGLV3.13	0.749931	0.421175	0.00251534	0.0449967					CBS	-1.4948	3.65942	0.000975287	0.0232236
	CTB.179K24.3	0.424941	3.45617	0.00253464	0.0452351					PCOLCE2	-0.934196	1.22918	0.000985886	0.0234402
	VNN2	0.539492	5.77071	0.00254411	0.045299					RP11.673E1.4	-1.00807	1.92229	0.000994764	0.0236038
	PHACTR2	0.39649	8.55966	0.00254421	0.045299					UNC5C	-0.543263	2.47205	0.00099903	0.0236958
	CHST15	1.16426	3.03083	0.0025537	0.0454325					NR4A2	-0.314211	5.67702	0.00100195	0.0237558
	KIAA0355	0.30011	6.05171	0.00255579	0.0454518					NAGA	-0.321082	7.23307	0.00100418	0.0237947
	IGLV1.44	1.20745	1.03449	0.00256652	0.0456127					MOB3B	-0.654641	4.99118	0.00100794	0.0238604
	SH3BP5	0.421684	7.08209	0.00256785	0.0456127					DIXDC1	-0.649396	6.29641	0.00100938	0.0238852
	CD226	0.34517	8.84154	0.00257826	0.0457438					WNT5B	-0.601762	4.72166	0.00101482	0.023995
	SYN1	0.529423	2.3402	0.00258927	0.045881					AC010980.2	-0.745109	0.750085	0.00101543	0.0239964
	CCR6	0.905453	1.86873	0.00259954	0.0459465					SYTL3	-0.429623	8.65714	0.0010188	0.0240422
	IGHV3.72	0.671869	0.382144	0.0026232	0.0462296					ZNF101P2	-0.501907	2.8843	0.00102022	0.0240665
	CTD.2006K23.1	0.458624	0.414151	0.0026587	0.0467466					C12orf71	-0.600224	1.54544	0.00102164	0.0240811
	FRG1KP	0.625285	3.03944	0.00267327	0.0469363					PABPC1P3	-0.389333	3.50186	0.00102198	0.0240811
	DYNLL1	0.333874	7.65213	0.00268401	0.0470821					NRIP3	-0.828148	4.67373	0.00102586	0.0241524
	HTRA4	0.587007	2.90651	0.00268569	0.047098					PSMG1	-0.440208	7.22406	0.00102981	0.0242266
	ZNF582.AS1	0.510617	2.52225	0.00269215	0.0471567					POLA2	-0.414031	7.26673	0.00103968	0.0243942
	BBS9	0.326559	7.32341	0.00270194	0.0472871					KLHDC9	-0.591975	2.91951	0.00104157	0.0244178
	RP11.640L9.2	0.838154	2.88666	0.00270901	0.0473697					PLOD2	-0.923661	1.27285	0.00104222	0.0244237
	RP11.538D16.3	0.544035	0.942511	0.00271201	0.0473949					PDSS1	-0.309227	6.80822	0.00104624	0.0244704
	KIAA0895	0.427379	4.00735	0.00274068	0.0477717					CDYL2	-0.311857	7.99326	0.0010492	0.0245207
	RP11.676J12.9	0.635997	1.89315	0.00277073	0.0481569					FADS2	-0.845245	7.58059	0.00105013	0.024533
	RNU6.6P	0.617275	0.898039	0.00277233	0.048171					LINC01006	-0.375791	5.68685	0.0010507	0.0245369
	OAS1	0.548284	4.42863	0.00278782	0.0484122					MZT1	-0.346555	7.42735	0.00105184	0.0245446
	MIR31HG	1.00818	3.66957	0.00279538	0.0485296					TK1	-0.394403	7.54855	0.00105309	0.0245505
	XXbac.B444P24.10	0.453689	3.30442	0.00280322	0.0486099					FAM78B	-0.780856	3.67101	0.00105455	0.0245605
	LINC00612	0.716827	5.4885	0.00281149	0.0486976					CSGALNACT1	-0.522304	7.98061	0.00106165	0.0247068
	SERPINF1	0.358579	5.37461	0.00281247	0.0487006					RP11.472G23.3	-0.450772	0.271596	0.00106629	0.0247863
	ZNF407	0.3757	8.73231	0.00281786	0.0487733					AC009237.13	-1.25289	1.11127	0.00106799	0.0248067
	CTD.2124B8.2	0.451738	2.55102	0.00281827	0.0487733					BCAR3	-0.547786	6.20067	0.00106914	0.0248238
	CYP1B1.AS1	0.871635	4.41315	0.00281935	0.048778					SLC23A1	-0.447072	4.43845	0.00107083	0.0248536
	RP11.78O7.3	0.423741	0.21187	0.00282257	0.0488198					RP11.324E6.6	-0.766546	1.9529	0.00107767	0.0249645
	RP1.34B20.21	0.486311	5.73016	0.00282638	0.0488577					PRKDC	-0.352978	9.87152	0.00107944	0.0249865
	AC008940.1	0.695647	0.698323	0.00284028	0.049028					MERTK	-0.867258	2.78818	0.00108108	0.0250147
	KPTN	0.385701	4.44617	0.00285673	0.0492559					GS1.259H13.7	-0.60137	2.21436	0.00108262	0.0250361
	FRMD3	0.421352	5.70173	0.00286512	0.049376					SPTBN2	-0.561596	3.45629	0.0010835	0.0250373
	CTD.2014B16.1	1.2843	2.14467	0.00288034	0.0495548					RP11.53O19.1	-0.456161	4.15599	0.0010837	0.0250373
	ALG1	0.330075	5.89664	0.00290154	0.0497875					PRODH	-0.918531	0.717345	0.00108549	0.0250498
	RN7SL165P	0.647408	1.07446	0.00290609	0.0498504					NAB1	-0.304981	7.08592	0.00108719	0.0250796
	EHD3	0.51649	4.85177	0.00290686	0.0498504					ZNF738	-0.368106	6.42322	0.00108912	0.0251145
	LINC00476	0.431896	6.6017	0.0029083	0.049861					RFC4	-0.36626	7.48953	0.00109005	0.0251168
	RP3.477O4.5	0.488868	2.32159	0.00291603	0.0499124					CCNB3	-0.524333	3.97456	0.00109071	0.0251225
										CBSL	-1.2871	2.77053	0.00109177	0.0251226
										RNU4ATAC4P	-0.496981	0.2947	0.00109313	0.0251248
										FTH1	-0.497289	7.53224	0.00110397	0.0253347
										ASB4	-0.734005	1.00533	0.00111083	0.0254695
										LINC01363	-0.558067	0.371453	0.00111234	0.0254849
										LINC01482	-0.876389	1.27949	0.00111361	0.0254897
										PIP	-0.761952	1.63574	0.00111367	0.0254897
										ADGRA3	-1.22842	4.96884	0.00111381	0.0254897
										NAB2	-0.525629	5.56475	0.00111551	0.0255094
										PRRT3	-0.308007	4.14444	0.00112295	0.0256389
										CTD.2331H12.5	-0.791168	1.3293	0.00112353	0.0256389
										ING2	-0.331404	5.83484	0.00112372	0.0256389
										PCYT1B	-0.661317	1.5149	0.00112483	0.0256416
										CTB.92J24.3	-0.645796	3.0038	0.00112546	0.0256416
										LRCH1	-0.312331	8.20658	0.00112551	0.0256416
										NRTN	-0.7945	1.82382	0.00112553	0.0256416
										TUBB6	-0.938072	5.15995	0.00112886	0.0257078
										TMEM254.AS1	-0.641919	3.58491	0.0011306	0.0257376
										AC133644.2	-0.423101	6.62191	0.00113176	0.0257408
										NIPSNAP3B	-0.534878	3.40251	0.00113407	0.0257778
										CTD.2050E21.1	-0.496981	0.38712	0.00113511	0.025792
										RPL23AP97	-0.822204	1.78926	0.00113756	0.0258057
										AC007405.6	-0.801742	1.22917	0.00113871	0.0258057
										RP11.307C19.2	-0.678893	0.975057	0.00113913	0.0258057
										FAM150B	-0.417423	3.86795	0.00113966	0.0258082
										TKT	-0.303837	8.75955	0.00114295	0.0258536
										RP11.186B7.4	-0.45528	2.01555	0.00114904	0.0259527
										PABPC1P4	-0.653491	2.07547	0.0011499	0.0259528
										LINC01170	-0.856473	2.36039	0.00115061	0.025959
										ADIPOQ	-0.39671	0.244565	0.00115283	0.0259993
										AUNIP	-0.46988	5.78607	0.00115479	0.0260094
										WASF3	-0.896449	1.80673	0.0011571	0.0260472
										RNF208	-0.713889	2.60397	0.00115963	0.0260945
										DHCR24	-0.57412	7.59051	0.0011605	0.0260946
										DHRS2	-1.19797	2.97947	0.00116302	0.0261416
										PTPN14	-0.807951	3.96512	0.00116471	0.0261505
										BUB1B	-0.300687	8.18036	0.00116553	0.0261505
										ATN1	-0.306773	5.907	0.00116738	0.0261619
										VDAC1	-0.385647	8.86707	0.00117091	0.0262023
										PLA2G4E.AS1	-0.554804	2.6699	0.0011722	0.0262117
										TMEM237	-0.330828	6.32756	0.00117289	0.0262176
										TTF1	-0.306697	7.25636	0.00117366	0.026225
										P4HA2	-0.768263	5.43719	0.00117604	0.0262589
										AP000282.2	-0.705891	1.88364	0.00117712	0.0262733
										PIR	-0.64967	5.62254	0.00117822	0.0262882
										XRCC2	-0.503051	6.87566	0.00119406	0.0265731
										STAC3	-0.370205	4.25463	0.00120285	0.0267268
										GRAMD1B	-0.418326	8.46913	0.00120318	0.0267268
										RYBP	-0.359886	8.3687	0.00120545	0.0267675
										Y_RNA.21	-0.632136	0.574148	0.00120642	0.0267791
										WASL	-0.310352	7.75822	0.00121229	0.0268597
										AKR1A1	-0.32071	7.38799	0.00121271	0.0268597
										SUGT1P	-0.629668	3.09071	0.00121995	0.0269929
										C2orf16	-0.448782	2.98912	0.00122831	0.0271556
										NKD1	-0.628257	4.22454	0.00123125	0.0272055
										SGMS2	-1.09747	2.58163	0.0012316	0.0272055
										GNAI1	-1.49193	2.16331	0.00123709	0.0272895
										LINC01203	-0.698071	0.818986	0.00124262	0.027372
										ZNF704	-0.922955	4.44556	0.00124561	0.0274079
										LINC01204	-0.822485	1.05388	0.00125035	0.0274922
										ZNRF3	-0.541236	3.60334	0.00125185	0.0275152
										GCNT1	-0.465218	6.89545	0.00125452	0.0275639
										LINC01215	-0.377535	6.9343	0.00125881	0.027619
										LINC01037	-0.684784	4.54062	0.00126058	0.0276469
										RP11.998D10.4	-0.604277	0.467799	0.00126384	0.0276837
										MCIDAS	-0.751685	0.614744	0.00126454	0.0276837
										SPRY1	-0.670126	5.5027	0.00127043	0.0277727
										ANKRD20A5P	-0.717604	6.12254	0.001281	0.027963
										SLC35D3	-1.10104	2.76987	0.00128385	0.0280021
										RP5.855F14.2	-0.46995	0.281185	0.00128464	0.0280021
										snoZ6	-0.46995	0.281185	0.00128464	0.0280021
										CCNO	-0.681068	0.525373	0.00129071	0.0281042
										MAP1B	-0.684441	3.90584	0.00130722	0.0283718
										TMEM132C	-0.796859	2.59583	0.00131313	0.0284696
										LINC01016	-0.802801	1.86106	0.00131477	0.0284846
										RIMKLA	-1.00356	3.69106	0.00131547	0.0284897
										PTN	-1.08682	1.65307	0.00131711	0.0285048
										EPHX2	-0.323958	5.20413	0.00132235	0.0285976
										PDE9A	-0.613451	5.93914	0.00132314	0.0286046
										MSH6	-0.374535	5.24521	0.00132883	0.0286867
										RBM20	-0.489222	3.11508	0.00133032	0.0287085
										SCMH1	-0.336449	7.62264	0.00133526	0.0287852
										ALOX12B	-0.572517	2.60683	0.0013353	0.0287852
										RP11.342M1.7	-0.450772	0.364015	0.00133816	0.0288263
										PARD3	-0.891643	3.54905	0.00134412	0.0289034
										KB.1460A1.1	-0.492265	4.07883	0.0013507	0.028983
										RRM2	-0.35963	9.21059	0.00135514	0.029068
										CHAF1B	-0.424526	6.91243	0.00135789	0.0291065
										SDCBP2	-0.409448	4.03996	0.00136272	0.0291894
										RP11.160O5.1	-0.466362	3.51123	0.00136675	0.0292653
										DIO2	-0.7208	1.22276	0.00137059	0.0293164
										C9orf152	-0.844194	2.54686	0.00137152	0.029326
										RPL39L	-0.332262	6.08659	0.00139152	0.0295992
										C17orf58	-0.54538	5.0338	0.00140309	0.0298009
										RP11.390E23.6	-0.336597	3.55124	0.00140771	0.0298783
										RP11.401P9.4	-0.812961	2.45112	0.00141342	0.0299654
										CTD.2561J22.3	-0.56738	3.5072	0.00141379	0.0299654
										RBPJ	-0.427964	9.03374	0.00141384	0.0299654
										GRIN1	-0.944567	1.6295	0.00142134	0.0300935
										RP5.1070A16.1	-0.511858	0.652638	0.00142428	0.0301349
										CRYM.AS1	-0.881152	1.88858	0.00142829	0.0301922
										FAM101A	-0.64116	2.95265	0.00142947	0.0301922
										RRAD	-0.995225	2.16709	0.00144608	0.0304611
										PPP4R1L	-0.397362	7.14687	0.00145549	0.0306027
										RGS13	-0.599988	2.42364	0.00146112	0.0306678
										LRP2	-0.782453	2.21588	0.00147119	0.0307799
										DIO2.AS1	-0.572775	4.22955	0.00147129	0.0307799
										PSPH	-0.602162	6.1643	0.00147154	0.0307799
										CDC6	-0.494251	7.3855	0.00149247	0.0311315
										RP11.244C20.2	-0.423741	0.30429	0.00151895	0.0316077
										MTFR2	-0.392436	6.56349	0.00152671	0.0316675
										MID1IP1	-0.427131	7.1357	0.00152676	0.0316675
										TMIGD3	-0.428778	2.96016	0.00152679	0.0316675
										RP11.7F17.5	-0.51597	3.15039	0.00152952	0.0316675
										CTD.3037G24.3	-0.536587	2.94859	0.00152967	0.0316675
										AC007566.10	-0.370771	4.70522	0.00153137	0.0316919
										LINC00970	-0.638653	3.12335	0.001532	0.0316941
										LINC01222	-0.671366	2.13827	0.00153256	0.0316948
										LINC01232	-0.368375	5.51145	0.00154841	0.0318811
										SH3BGR	-0.374316	3.15976	0.00155472	0.0319893
										CENPM	-0.328226	6.64822	0.00156366	0.0321515
										QPCTL	-0.346202	5.54891	0.00156461	0.0321553
										HIST1H4I	-0.456601	7.9166	0.00157015	0.0322404
										HYDIN2	-0.653382	1.85904	0.00157065	0.0322404
										RAD21L1	-0.873557	2.60956	0.00157161	0.0322492
										FMNL3	-0.356182	7.2555	0.00157362	0.0322686
										RP1.10C16.1	-0.570222	0.423741	0.00157909	0.0323478
										SLC12A8	-1.2054	3.99499	0.00158715	0.0324727
										RP11.30P6.6	-0.60858	0.39671	0.00158945	0.0324941
										ME1	-0.791858	3.76944	0.00160501	0.0327717
										EPOR	-0.36946	5.17564	0.00160519	0.0327717
										BCL2L2.PABPN1	-0.481495	3.53524	0.00160911	0.0328405
										DUSP3	-0.459628	5.26377	0.00161604	0.0329376
										SCCPDH	-0.515707	6.44055	0.00161842	0.0329751
										POLD2	-0.49683	7.07091	0.00163233	0.0332026
										DUT	-0.371421	8.04938	0.00163497	0.0332452
										C19orf57	-0.42205	4.59644	0.00163854	0.0332843
										AC009158.1	-0.423741	0.3505	0.00164164	0.033336
										RP11.381K20.2	-0.507741	4.55774	0.00164666	0.0333992
										Z93241.1	-0.611301	0.563731	0.00164696	0.0333992
										STXBP1	-0.367262	5.68906	0.00164908	0.0334302
										CTB.167G5.6	-0.570222	0.524012	0.00165014	0.0334302
										PBX4	-0.346765	7.60978	0.00166172	0.0336535
										FGF16	-0.592951	0.646975	0.00166319	0.033672
										SULT1C2P1	-0.603449	1.22087	0.00166489	0.0336865
										FBLN7	-0.620227	4.87938	0.00166844	0.0337323
										EVC	-0.691774	4.65998	0.00166896	0.0337323
										NPM3	-0.66714	5.71276	0.00167965	0.0339371
										XKRX	-1.05888	2.02298	0.00168118	0.0339568
										ATP2A1	-0.384578	4.25902	0.00168258	0.0339736
										RP11.1078H9.1	-0.39671	0.290774	0.00168697	0.0340283
										GJA3	-0.903023	1.88616	0.00169081	0.0340716
										PLBD2	-0.339193	5.44794	0.00169272	0.0340875
										XPOT	-0.313855	8.92274	0.00169453	0.0341097
										MT.TE	-0.734335	2.67312	0.00169495	0.0341097
										KLK1	-0.869068	1.49933	0.00170044	0.0341974
										MYBL2	-0.474563	7.7155	0.00170267	0.0342196
										ENDOD1	-0.367984	6.60817	0.00170808	0.0343055
										GCSAM	-0.668375	3.91858	0.00170876	0.0343078
										MTL5	-0.345837	5.48733	0.00170943	0.0343099
										RP11.553L6.2	-0.563685	6.01464	0.0017122	0.0343334
										ORC1	-0.404455	7.40628	0.00171231	0.0343334
										RP11.231D20.2	-0.598627	2.72673	0.00172223	0.0344844
										NOX3	-0.591294	1.38203	0.00172658	0.0345448
										LINC01002	-0.519358	2.43301	0.00172684	0.0345448
										TSKU	-1.19037	2.44758	0.00173248	0.0346119
										ANGPTL6	-0.402224	4.02227	0.00173603	0.0346629
										TOP1MT	-0.517093	5.49818	0.00173679	0.0346629
										PXDC1	-0.545538	4.06624	0.00173722	0.0346629
										SCPEP1	-0.576877	6.52605	0.00173938	0.0346926
										COL28A1	-0.526566	2.7428	0.00174112	0.0347158
										LVRN	-0.568718	1.90558	0.00174772	0.0348129
										RP11.18B16.2	-0.577246	0.454284	0.00176448	0.0351006
										SOWAHC	-1.09488	3.15173	0.00176982	0.0351953
										PCCB	-0.36063	7.08399	0.00178133	0.035343
										RP11.392O1.4	-0.703121	1.81715	0.00178684	0.0354291
										CENPJ	-0.358456	7.48429	0.00178891	0.0354586
										RP11.82L7.4	-1.08104	1.02535	0.00179302	0.0354727
										PTPRG.AS1	-0.924118	2.85094	0.00179373	0.0354727
										RP11.165H23.1	-0.794247	0.808709	0.00179815	0.0355314
										RP11.147L13.7	-0.608937	2.7081	0.00179831	0.0355314
										CTD.2552K11.2	-0.825223	0.597451	0.00179845	0.0355314
										RDH10	-0.605384	6.08373	0.00180123	0.035563
										TMCC1.AS1	-0.429306	4.02568	0.00182932	0.0360589
										INHBC	-0.697741	2.12765	0.00184019	0.0361906
										ITGB1BP2	-0.327525	4.3089	0.00184815	0.0362883
										CKAP2L	-0.333444	7.5731	0.00185128	0.0363262
										KIAA1211	-0.926684	5.2526	0.0018538	0.0363638
										RP11.253E3.3	-0.920606	0.949432	0.00186267	0.0364788
										CTA.126B4.7	-1.03987	2.80165	0.00186585	0.0365291
										FBXO27	-1.03335	1.63523	0.00186875	0.0365742
										LINC00184	-1.26672	2.5541	0.00187348	0.0366483
										RP11.61K9.3	-0.332481	3.86239	0.00187707	0.0366777
										BRCA1	-0.397911	8.02462	0.00188477	0.0367962
										GPR174	-0.395253	6.39421	0.00188664	0.0368007
										MTHFD2P7	-0.550215	0.486978	0.00188835	0.036815
										RP11.96L7.2	-0.848375	1.1714	0.00189406	0.0369026
										RIPK4	-0.612129	0.748984	0.00190051	0.0369997
										WARS	-0.485545	8.10893	0.00190111	0.0369997
										PTGFRN	-1.02452	5.05637	0.00190272	0.0369997
										RAD51	-0.41683	7.01409	0.00190562	0.037039
										TIFA	-0.375658	7.16025	0.00190654	0.037039
										CAV1	-0.66642	2.363	0.00191254	0.0371312
										MYO3B	-1.19122	5.19398	0.00191643	0.037171
										RPL3L	-0.654865	1.25518	0.00193065	0.0373989
										SYCP1	-0.579215	1.41707	0.00193255	0.0374117
										MAGEF1	-0.534589	5.14389	0.00193552	0.0374355
										SEC14L3	-0.701285	2.0064	0.00193625	0.0374355
										MVK	-0.355628	6.15136	0.00193742	0.0374461
										RP4.601P9.2	-0.658042	0.713576	0.0019546	0.0377273
										PRKCDBP	-0.999737	3.67134	0.0019555	0.0377273
										PAPPA	-0.504009	3.73739	0.00196199	0.0378003
										RP4.676L2.1	-0.806477	1.96145	0.00197294	0.0379629
										C16orf87	-0.313577	7.65045	0.00197366	0.0379646
										GPR37	-0.3505	0.17525	0.00198598	0.0381169
										RAET1K	-0.6482	2.23999	0.00198794	0.0381304
										VSTM4	-0.908144	3.07739	0.00199048	0.038167
										A1CF	-0.716892	1.28702	0.00199254	0.0381944
										PYGL	-1.26284	2.12579	0.00200377	0.0383369
										SEPT7.AS1	-0.352491	4.07986	0.00200535	0.0383549
										MAP7D2	-0.697319	3.2075	0.00201698	0.0384802
										RP11.293M10.6	-0.765842	1.87474	0.00201824	0.0384922
										KIAA1217	-0.837432	4.3868	0.00202483	0.0386057
										ABCC9	-0.657511	0.660076	0.00204033	0.0388323
										C11orf53	-0.51616	0.331321	0.00204079	0.0388323
										ASAH2B	-0.405823	4.91303	0.00204525	0.0388969
										CTD.2054N24.2	-0.664177	6.76067	0.00204743	0.0389263
										RNVU1.1	-0.783382	1.59081	0.00205949	0.0391233
										PFDN2	-0.357766	6.99344	0.00206038	0.0391233
										LINC01133	-0.708852	1.03194	0.00206296	0.0391586
										RCL1	-0.325406	7.24097	0.00206353	0.0391586
										GINS1	-0.399099	7.08198	0.00207178	0.0392781
										MAATS1	-0.625659	1.66086	0.00207346	0.0392855
										IGSF10	-0.754558	0.781841	0.00207981	0.0393565
										HNRNPCP4	-0.64395	2.73816	0.00208075	0.039362
										NFIA	-0.542899	6.37249	0.00209264	0.0395746
										C16orf45	-0.887259	2.97908	0.00209959	0.0396565
										DDX4	-0.767774	3.79526	0.00210888	0.039807
										RP11.536C5.7	-0.626736	2.14705	0.00210975	0.0398108
										TMEM178A	-0.883819	1.55344	0.00211039	0.0398108
										SPATA24	-0.322553	6.43383	0.00212492	0.0400349
										AC004540.5	-0.581532	1.42148	0.0021326	0.0401605
										SMIM10	-0.900667	1.45216	0.00213291	0.0401605
										PEX5L	-0.972828	4.81701	0.00213392	0.0401671
										RP11.50D16.4	-0.330363	4.70886	0.00214101	0.040262
										LINC00521	-0.572944	0.664003	0.0021414	0.040262
										RP11.175P13.3	-0.319009	5.79035	0.0021429	0.040262
										KIF25	-0.751685	0.941762	0.00214564	0.0403
										AC112721.1	-0.817819	0.778588	0.00215442	0.0404148
										CDH13	-0.603295	3.39172	0.00216278	0.0405266
										ZNF391	-0.624974	3.87048	0.00216306	0.0405266
										RP1.45I4.3	-0.834498	1.11477	0.00216606	0.0405475
										ZNF19	-0.452135	1.89839	0.00216972	0.0405885
										CLDN1	-0.76569	0.429055	0.00217624	0.0406477
										USP32P3	-0.527594	1.8203	0.00218104	0.0406748
										RP11.552M11.8	-0.391249	3.81165	0.00218264	0.040692
										BATF	-0.328265	7.29392	0.00218675	0.0407561
										RP5.991G20.1	-0.455731	5.20004	0.00220131	0.0409518
										RP4.536B24.3	-0.702218	2.10688	0.00220481	0.0410043
										PLAGL1	-0.571848	5.86832	0.00221314	0.0411087
										AOX2P	-0.782389	0.825212	0.00221398	0.0411118
										IRAK3	-0.724693	5.7307	0.00221479	0.0411141
										LIG1	-0.315888	7.83546	0.00222416	0.0412592
										RP11.1M18.1	-0.622231	2.71701	0.0022302	0.0413494
										AL133168.3	-0.362649	4.29376	0.0022328	0.0413693
										CXCL16	-0.527449	3.77089	0.00225685	0.0417348
										SPRY4	-0.896122	2.55046	0.00225713	0.0417348
										NYX	-0.792666	1.12006	0.00226907	0.0418779
										MCM8	-0.407157	7.57394	0.00227703	0.0420119
										FAM60CP	-0.593172	1.34516	0.00228343	0.0421172
										LINC00466	-0.670494	1.08088	0.00228452	0.0421245
										LINC00271	-1.01977	6.19111	0.00228965	0.0421934
										ATIC	-0.359566	7.09076	0.00229373	0.0422293
										M1AP	-0.305081	4.25253	0.00229439	0.0422293
										LINC00937	-0.643509	2.32034	0.00229956	0.0422859
										STX1B	-0.828487	3.27805	0.00230306	0.0423245
										FNBP1P1	-0.343238	4.30669	0.00230377	0.0423249
										RP11.766N7.3	-0.960477	1.03045	0.00231951	0.042539
										MASTL	-0.309568	7.64483	0.00232285	0.0425746
										NDST2	-0.444357	2.01553	0.00232409	0.0425818
										IGSF3	-0.877038	4.58145	0.00233253	0.042681
										NARS2	-0.3428	6.92683	0.00233427	0.042681
										KCNMB4	-0.392503	5.07417	0.0023378	0.042711
										MNAT1	-0.306075	7.671	0.00234073	0.0427316
										TENM3	-0.7748	2.3043	0.00236106	0.0430638
										PTGS2	-1.67315	2.52949	0.00236344	0.0430797
										GCM1	-0.675674	2.06515	0.0023643	0.0430797
										CDC25A	-0.49373	6.90998	0.00236701	0.0430943
										FBXO15	-0.605296	3.08775	0.00237208	0.0431607
										H6PD	-0.325614	7.52536	0.00237487	0.0431748
										CDR1	-0.689673	0.437256	0.00238049	0.0432225
										NUP155	-0.301473	8.21887	0.00238111	0.0432225
										ZNF697	-1.18858	2.47363	0.00240146	0.0435252
										TEX21P	-0.326729	3.93463	0.002421	0.04384
										MZB1	-0.414111	6.35881	0.00243504	0.0440548
										SPIRE1	-0.704574	6.3472	0.00244302	0.0441595
										APOM	-0.43138	2.89908	0.00244391	0.0441625
										SARS	-0.360304	8.58214	0.00245401	0.0443185
										RP11.61G19.2	-0.839368	1.00908	0.00245914	0.0443846
										TICRR	-0.392528	5.91188	0.00246121	0.0444089
										ALDH1B1	-0.527004	6.03914	0.00246271	0.0444206
										FTCDNL1	-0.464974	5.10329	0.00246727	0.0444631
										CTC.260E6.6	-0.45688	5.53072	0.00247072	0.044501
										RP11.269F21.1	-0.825223	0.532062	0.00248209	0.0446135
										ADTRP	-0.821995	6.02066	0.00249533	0.0447975
										GINS4	-0.422745	4.93413	0.00250915	0.044939
										MRPL37	-0.328584	7.68639	0.00252027	0.0450717
										SIX1	-1.11295	2.59944	0.00252159	0.0450761
										RP11.520H14.7	-0.491466	2.37246	0.00252201	0.0450761
										RP1.261G23.5	-0.662642	0.700999	0.00253242	0.0452088
										RP11.964E11.3	-0.723197	2.28107	0.00254005	0.045299
										KCNT2	-0.902054	1.61337	0.00254064	0.045299
										CHD1L	-0.320089	5.76627	0.00254186	0.045299
										NRARP	-0.924026	1.91079	0.00254208	0.045299
										RP13.578N3.3	-0.686032	4.44296	0.00254392	0.045299
										EPHA8	-0.757783	1.19316	0.00254557	0.0453099
										RAD54L	-0.396478	5.8285	0.00255395	0.0454325
										WDR76	-0.30268	8.06673	0.00256382	0.0455811
										RBFOX2	-0.647997	3.14589	0.00256711	0.0456127
										NET1	-0.328965	7.53677	0.00256955	0.0456294
										RPL9P29	-0.361415	2.19952	0.00257104	0.0456425
										AJ003147.8	-0.638332	0.715876	0.0025745	0.0456906
										ZNF768	-0.460535	5.0355	0.00258693	0.0458643
										TMCC2	-0.418015	5.0396	0.00259073	0.045881
										ACSM2B	-1.39948	1.15294	0.00259099	0.045881
										SUOX	-0.62432	5.28452	0.00259129	0.045881
										POLQ	-0.374247	8.4835	0.00259479	0.0458969
										STRA8	-0.65479	0.539265	0.00259734	0.045921
										MNX1	-0.621563	0.895052	0.00260049	0.0459498
										GPR162	-0.842129	1.10561	0.00260668	0.046018
										RP11.572M11.4	-0.371146	4.81698	0.00260724	0.046018
										SLC37A3	-0.325762	7.65483	0.00260817	0.046018
										BAIAP2L1	-0.622863	3.22885	0.00260967	0.046018
										FFAR3	-0.814269	0.692246	0.00262396	0.0462296
										PIP5K1B	-0.815005	6.83846	0.00263007	0.0463104
										RASD1	-0.531335	2.85879	0.00263136	0.0463195
										FARP2	-0.334082	7.03469	0.0026617	0.0467856
										RBM26.AS1	-0.332537	4.79861	0.00266892	0.0468989
										ECSCR	-0.652159	1.13437	0.00269205	0.0471567
										UAP1	-0.310354	6.97657	0.00269944	0.0472677
										FAM163A	-0.60753	0.581024	0.00270005	0.0472677
										STAP1	-0.653865	6.72826	0.00271613	0.0474417
										CHRM3	-0.422555	4.30188	0.00271626	0.0474417
										RP13.349O20.2	-0.695365	1.16383	0.00272606	0.0475716
										AREG	-1.19569	3.11138	0.00273248	0.04767
										RP11.626G11.5	-0.56592	0.679669	0.00273443	0.0476904
										GXYLT2	-0.656152	2.18281	0.00274843	0.0478932
										ZNRF2P2	-0.756609	1.32418	0.0027536	0.0479418
										MND1	-0.337544	6.84695	0.00275623	0.0479738
										PAK3	-0.874188	5.06784	0.0027592	0.0479979
										TIPIN	-0.374008	6.51098	0.00276466	0.048079
										EXD1	-0.497389	1.64753	0.00279991	0.0485819
										GS1.600G8.5	-0.815811	1.26491	0.0028	0.0485819
										HPDL	-0.488199	4.5859	0.00280118	0.0485885
										TLN2	-0.530494	3.92169	0.00280741	0.0486537
										SMIM24	-0.894469	3.09962	0.00280815	0.0486537
										RP11.178C3.8	-0.641585	0.625082	0.00282492	0.0488465
										RP11.262A12.1	-1.04213	0.952659	0.00282862	0.0488825
										RP4.781K5.7	-0.46995	0.446845	0.00283371	0.0489565
										OLIG3	-1.24696	1.33936	0.00284019	0.049028
										LINC00703	-0.51616	0.39671	0.00285614	0.0492559
										SPAG4	-0.42786	4.42259	0.00286552	0.049376
										CTD.2143L24.1	-0.949694	2.00498	0.00287451	0.0495061
										PTGES	-0.543191	0.575885	0.0028772	0.0495382
										PLD1	-0.495873	6.26124	0.00288101	0.0495548
										RP11.744N12.3	-0.335547	2.14493	0.00288432	0.0495903
										B3GALNT1	-0.604916	6.44905	0.00288581	0.0496019
										RP11.381E24.1	-0.349811	4.46205	0.0028975	0.0497604
										ELMOD1	-0.699949	0.80777	0.00289839	0.0497615
										RP11.128M1.1	-0.597253	0.556707	0.00290076	0.0497875
										LPAR4	-0.650281	0.8413	0.00291384	0.0498995
										RP11.112L6.3	-0.564215	1.95451	0.00291624	0.0499124

## Sheet: lentiviral products
Up-regulated genes in lentiviral non-transduced products								Down-regulated genes in lentiviral non-transduced products
	symbol	logFC	AveExpr	P.Value	adj.P.Val				symbol	logFC	AveExpr	P.Value	adj.P.Val
	PTGER2	0.712849	8.3666	3.86895e-08	0.000137812				CHRNA6	-2.87385	4.88471	2.7858e-15	1.68691e-10
	UBXN8	0.393195	5.65203	7.26483e-08	0.000199961				CDH1	-2.26829	3.25911	9.53015e-14	2.88544e-09
	SOCS2	0.722767	6.76593	3.72097e-07	0.000756045				HMSD	-2.39328	4.32467	2.26033e-13	4.56239e-09
	ABR	0.477149	6.93603	9.33618e-07	0.00141336				PGLYRP4	-2.55026	2.42121	8.96132e-13	1.35661e-08
	S100A10	0.393115	8.01492	1.03527e-06	0.00152902				DMD	-1.7687	5.46611	5.74686e-11	6.95991e-07
	DMTN	0.803812	5.38046	1.08756e-06	0.001568				RBPJL	-1.9387	2.5048	3.27772e-10	3.30799e-06
	FOXP3	0.666609	5.53705	1.85819e-06	0.00217919				MATN4	-2.06052	2.54117	5.45466e-10	4.71859e-06
	C7orf57	0.569357	3.02771	1.88288e-06	0.00217919				CTTNBP2NL	-1.63296	4.25657	1.01462e-09	7.67994e-06
	IMPDH1	0.491878	7.23015	2.4515e-06	0.00260304				PGLYRP3	-1.64243	1.03569	2.1168e-09	1.42423e-05
	NOS3	0.748695	5.13865	2.49325e-06	0.00260304				BHLHE40.AS1	-0.801541	6.25944	3.64462e-09	2.20697e-05
	SLC35C1	0.629692	5.90987	3.86097e-06	0.00379423				DNAJC5B	-1.73025	3.05495	4.36184e-09	2.40115e-05
	FAM35A	0.306981	8.05695	4.45376e-06	0.00414912				WNT5B	-1.04172	4.90313	9.63556e-09	4.59869e-05
	BID	0.491217	6.43167	4.77619e-06	0.00431668				CD74	-0.876088	9.73765	9.87267e-09	4.59869e-05
	CTD.2210P24.6	0.528367	3.50792	5.53917e-06	0.00482196				TMEM232	-1.38022	5.56018	1.32209e-08	5.71841e-05
	UPP1	0.601881	7.63254	5.81816e-06	0.00496215				HLA.DRA	-1.17857	7.40869	1.50438e-08	6.07308e-05
	RRBP1	0.466212	8.23272	6.25153e-06	0.00525771				RASSF4	-1.14186	4.13011	3.4277e-08	0.000129726
	P3H4	0.486559	4.12046	6.58733e-06	0.00534222				IL17REL	-1.27623	1.76654	4.95832e-08	0.000166803
	APOBR	0.695139	5.92104	6.88135e-06	0.00534222				MGAT5B	-1.62587	3.09562	5.54177e-08	0.000176619
	FXN	0.41839	6.75595	8.20463e-06	0.00621029				DGKI	-2.13924	5.16282	6.59195e-08	0.000193204
	C15orf61	0.477662	4.95845	8.76719e-06	0.00634517				RP11.408H1.3	-1.45754	3.91747	6.70026e-08	0.000193204
	MYADM	0.410525	6.54957	1.21937e-05	0.00811405				BEND6	-1.34855	3.08307	8.23348e-08	0.000207737
	TLR2	0.590826	4.13068	1.28804e-05	0.00847779				BTN2A2	-0.550558	6.64366	1.16408e-07	0.000281959
	CAMKK1	0.684645	4.13156	1.4915e-05	0.00940755				CXorf21	-0.85031	5.52059	1.24854e-07	0.000290785
	PCSK6	1.03572	4.70817	1.61813e-05	0.00977869				BIRC3	-0.742862	9.04279	1.37714e-07	0.000308858
	TFR2	0.529621	4.91104	1.63102e-05	0.00977869				ARHGAP10	-0.598449	8.00114	3.05342e-07	0.000660345
	RP11.452D12.1	0.89528	2.84272	1.67588e-05	0.00994915				NFKBIA	-0.91441	8.08507	3.74564e-07	0.000756045
	CCDC69	0.401583	8.37455	1.79603e-05	0.0104574				IFIH1	-0.581434	7.57894	4.21186e-07	0.000822725
	UNC93B1	0.524008	5.25266	2.0924e-05	0.0115087				AFF2	-1.28358	6.00682	4.48352e-07	0.000848422
	RP3.428L16.2	0.523002	2.56498	2.19137e-05	0.0118479				ENPP2	-1.37592	5.56233	4.71226e-07	0.000864685
	SLC4A8	0.491437	6.3014	2.62722e-05	0.0128481				VCAM1	-1.79284	3.85225	5.63992e-07	0.00100447
	TGFB1	0.342998	7.29411	2.70618e-05	0.0131096				TP63	-2.25623	5.5299	6.56436e-07	0.00113571
	SOCS2.AS1	0.526017	5.22866	2.91702e-05	0.0137998				NR5A2	-1.86345	3.76205	6.99788e-07	0.00117708
	SPOCK2	0.356059	9.61864	3.01867e-05	0.0141699				CIITA	-0.867115	7.22519	7.7411e-07	0.00123895
	LIMS2	0.843809	5.11561	3.16065e-05	0.0144992				HLA.DMB	-0.832972	4.50002	7.77488e-07	0.00123895
	SAMHD1	0.476471	9.03612	3.20503e-05	0.0145923				TLR5	-1.34928	4.99068	8.25849e-07	0.00128227
	AC004840.8	0.628021	1.34601	3.38382e-05	0.0151146				IL23R	-1.73926	2.97518	1.21216e-06	0.00164476
	PRR29.AS1	0.695104	2.69441	3.39658e-05	0.0151146				NFKB2	-0.662212	7.59069	1.21948e-06	0.00164476
	AGPAT4	0.428189	7.45863	3.41959e-05	0.0151146				ELL2	-0.779432	8.09844	1.22228e-06	0.00164476
	BIN2	0.343193	9.00595	3.46663e-05	0.0152115				ALPK2	-1.52801	3.75054	1.43999e-06	0.00189559
	EMP1	1.12505	4.69885	3.53233e-05	0.0152783				MYH7	-1.32228	1.69392	1.48776e-06	0.0019168
	GALNT6	0.625469	6.3127	3.79942e-05	0.0160888				HLA.DPB2	-0.700921	0.494918	1.56663e-06	0.00197637
	TGFBR1	0.32927	8.69582	3.91627e-05	0.0163549				HLA.DPB1	-0.961005	6.21467	1.69685e-06	0.00209696
	AC009133.17	0.74788	4.14913	3.94899e-05	0.0163786				HLA.DOA	-1.20257	4.10192	1.77232e-06	0.00214642
	MAN1C1	0.805071	6.72305	4.22787e-05	0.0171822				RP11.413G15.1	-1.41031	1.8774	1.90734e-06	0.00217919
	KLF8	0.53567	5.88878	4.44277e-05	0.0176992				KRT86	-1.27607	3.60846	2.29367e-06	0.00252196
	TTYH2	0.775982	5.66465	4.73457e-05	0.0183831				CYP7B1	-1.24187	3.29062	2.33229e-06	0.00252196
	KLF2	0.487865	7.46302	4.8339e-05	0.0184095				SCN11A	-0.962013	2.96571	2.81288e-06	0.00288697
	HOMER2	0.668787	5.94724	5.22698e-05	0.0197215				CCL1	-1.75276	1.54914	3.71094e-06	0.0037452
	NT5C	0.337168	6.21823	5.43463e-05	0.0199027				C1QTNF1	-1.18826	1.3157	3.92657e-06	0.00379423
	NCR3	0.749849	5.5501	5.54045e-05	0.0200896				EPB41L2	-0.665919	7.28026	4.12074e-06	0.00389887
	INF2	0.545789	7.42757	6.35231e-05	0.0217321				RP11.159H10.3	-1.03032	1.16615	4.55555e-06	0.00417965
	CD300C	1.26488	1.89207	6.46617e-05	0.0219973				RP11.6F6.1	-0.834519	0.889347	5.16265e-06	0.00459734
	GPR150	0.416072	3.53798	7.48169e-05	0.0248926				HLA.DPA1	-0.953523	7.32043	5.57416e-06	0.00482196
	PRR29	0.606483	4.59592	7.62494e-05	0.0250935				C1orf141	-1.17594	2.39505	6.44682e-06	0.00534222
	CALM1	0.358871	9.22308	7.95531e-05	0.0258131				TOX2	-1.41024	5.73113	6.76916e-06	0.00534222
	IRAK1	0.453208	7.59713	8.14553e-05	0.0258131				RGS1	-1.25458	7.60535	6.77984e-06	0.00534222
	FAM129B	0.892052	7.56766	8.14905e-05	0.0258131				KCNA1	-1.02445	0.927165	6.79387e-06	0.00534222
	PDLIM2	0.526025	5.85524	8.58603e-05	0.0269388				PTPN3	-1.73916	5.19085	8.02485e-06	0.0061511
	FOSL2	0.449174	7.54517	8.92997e-05	0.0277364				CYS1	-1.22481	3.11235	8.36829e-06	0.00625597
	VIM.AS1	0.319895	6.74691	9.97248e-05	0.0303454				CTB.171A8.1	-1.08817	1.99737	8.75486e-06	0.00634517
	MOSPD3	0.64234	5.33664	0.000102495	0.0307698				SLC28A3	-1.42559	2.91128	8.98909e-06	0.00640383
	RP11.1033H12.1	1.08922	2.84907	0.00010255	0.0307698				UNQ6494	-0.918285	5.72883	9.61306e-06	0.00676871
	F2RL3	1.11019	2.27087	0.000102708	0.0307698				EPB41L4B	-1.17182	3.26678	1.0224e-05	0.00703527
	RSPH10B	0.421186	2.99309	0.000103333	0.0307698				SPSB4	-1.46071	1.92778	1.09246e-05	0.00743288
	THEM4	0.303341	7.33832	0.00010366	0.0307698				CTDSPL	-0.734094	5.64233	1.13913e-05	0.00766434
	PCAT19	0.953501	2.54893	0.000107322	0.0315474				IL21	-1.04449	2.28989	1.30464e-05	0.00849478
	ARAP3	0.509525	5.55323	0.000109879	0.0321258				KRT7	-1.07093	3.87471	1.3565e-05	0.00873849
	ITGAM	0.688649	7.95521	0.000110351	0.0321258				ATP10B	-0.716662	4.83485	1.45971e-05	0.00930437
	LAIR1	0.709589	5.5679	0.000119057	0.0341366				IL31RA	-0.904101	2.8292	1.52251e-05	0.00940755
	SMAD7	0.456193	6.65565	0.000120241	0.0341366				SMCO2	-0.501651	3.8393	1.56538e-05	0.00957474
	TIMM13	0.384021	6.1237	0.000122808	0.0342456				CTB.114C7.4	-0.918645	1.32257	1.73572e-05	0.0102044
	GRK6	0.364469	8.0239	0.000125108	0.0342797				NEURL3	-1.15421	1.74584	1.85513e-05	0.0106986
	DUSP7	0.380259	6.15447	0.000131172	0.0355111				TNFRSF9	-1.30276	5.7673	1.9052e-05	0.0108837
	RP11.4O1.2	0.540483	4.87361	0.000140617	0.0371296				MITF	-0.892452	2.49314	1.96649e-05	0.0110614
	PLEKHN1	0.587358	3.66046	0.000142227	0.0372831				RFX5	-0.333202	7.58481	2.10086e-05	0.0115087
	ERBB3	0.488093	3.70048	0.000146095	0.0379532				RP11.215D10.1	-0.686564	0.393219	2.10964e-05	0.0115087
	GNPTAB	0.305393	8.77379	0.000155095	0.0396272				ADAM28	-0.78422	0.649517	2.25538e-05	0.0120861
	SUSD1	0.494399	7.33193	0.000156792	0.0397242				OPCML	-1.29103	3.46858	2.31319e-05	0.0122871
	PTPN4	0.326641	8.94594	0.000163101	0.0406571				SLC41A2	-0.747652	6.01048	2.40493e-05	0.0125541
	ALDH3A2	0.310357	6.68977	0.000163838	0.0406571				HNRNPA1P21	-1.09472	5.80642	2.42683e-05	0.0125602
	GSR	0.458872	7.93416	0.000164497	0.0406571				SH3RF2	-1.26213	3.91008	2.51098e-05	0.0127541
	AXIN1	0.385201	7.34617	0.00016595	0.0406658				CCDC141	-0.619152	7.36402	2.53765e-05	0.0127541
	SH3BGRL3	0.419335	8.67386	0.000167158	0.0406658				SPX	-0.874558	3.14043	2.54855e-05	0.0127541
	C10orf2	0.393603	5.63355	0.000167219	0.0406658				CTA.293F17.1	-0.780063	0.584425	2.57715e-05	0.0127915
	RRS1	0.530898	5.57778	0.000171491	0.0413839				IGSF23	-1.04803	1.03347	2.87872e-05	0.0137258
	ACOT11	0.708278	3.53949	0.000171539	0.0413839				HIVEP1	-0.421958	8.39624	3.06173e-05	0.0142615
	SIGLEC9	0.721201	2.84694	0.000175907	0.0421022				NTNG2	-0.770313	5.65523	3.10995e-05	0.0143756
	ATP1A1	0.319999	8.01166	0.000176667	0.0421176				MYO1B	-0.945686	5.3834	3.401e-05	0.0151146
	KIF9	0.416031	4.36506	0.000178028	0.0421876				RP11.363D14.1	-1.28506	2.42475	3.52326e-05	0.0152783
	ATG9B	0.470444	3.83274	0.00017905	0.0421876				LINC00506	-0.967128	1.36766	3.70526e-05	0.0159127
	MAP7	0.530424	4.59198	0.000186194	0.0430336				RP11.893F2.13	-0.7219	1.47316	3.77731e-05	0.0160888
	STK10	0.309449	9.49265	0.000195292	0.0447604				AC091814.3	-0.753086	0.833698	4.03805e-05	0.016634
	KAT2B	0.382896	9.1137	0.000199869	0.0454994				RP11.48F14.1	-0.978474	1.91631	4.20792e-05	0.0171822
	SLC36A1	0.314268	5.93684	0.000203537	0.0458916				RGS16	-0.942339	4.79871	4.43143e-05	0.0176992
	RNF165	1.12881	4.61037	0.000210289	0.0468156				GCA	-0.58662	5.69435	4.57535e-05	0.0181082
	ANXA4	0.382647	7.32744	0.000213022	0.0469712				CCR8	-1.00711	5.93738	4.6196e-05	0.0181646
	SLC6A6	0.321149	8.37293	0.000214708	0.0471066				AC110611.1	-0.593325	0.441119	4.73588e-05	0.0183831
									CTD.2337A12.1	-0.76593	5.73586	4.76761e-05	0.0183884
									GK	-0.467035	7.00417	4.8059e-05	0.0184095
									MMP9	-1.54214	1.31925	5.339e-05	0.019773
									SDC4	-0.677753	6.1801	5.35516e-05	0.019773
									CBLN3	-0.662462	4.07758	5.45603e-05	0.0199027
									ANK2	-0.951062	4.80887	5.63919e-05	0.0203259
									COL1A1	-1.08267	2.01505	5.68329e-05	0.0203595
									TSPAN33	-1.06216	4.7935	5.74936e-05	0.0203595
									ULBP2	-0.890062	3.28848	5.78974e-05	0.0203833
									ULBP1	-0.89984	3.2947	5.92461e-05	0.0207375
									RP11.96L7.2	-0.808458	0.942263	5.99228e-05	0.0208538
									LHFP	-0.916523	3.94463	6.29324e-05	0.0216523
									L3MBTL4	-0.833654	3.40467	6.51256e-05	0.0220314
									RP11.492E3.2	-1.07824	3.04642	6.70719e-05	0.0225637
									COL6A1	-1.50879	4.01054	7.32212e-05	0.0244963
									NFE2L3	-0.456816	7.80051	7.57769e-05	0.0250743
									TTC41P	-0.618804	4.26544	7.99696e-05	0.0258131
									ESRP1	-0.668134	1.17523	8.04763e-05	0.0258131
									RP11.403N16.2	-1.0609	1.21995	9.39855e-05	0.0290367
									ALCAM	-0.432513	7.9567	9.89435e-05	0.0302597
									IL21.AS1	-1.11905	3.49788	0.000104391	0.0308355
									LINC01354	-0.595542	0.591474	0.000117812	0.0339713
									TTN	-0.665572	6.29966	0.00012064	0.0341366
									RELB	-0.560117	6.76221	0.000122225	0.0342456
									FAAH2	-0.777354	6.66	0.000122755	0.0342456
									LINC00850	-0.597329	2.07251	0.000123321	0.0342456
									TMEM200A	-0.640601	6.27496	0.000123853	0.0342456
									NR4A3	-0.873086	4.49824	0.000125043	0.0342797
									RNF207	-0.630322	4.72419	0.000129526	0.0353304
									RP11.514F8.2	-0.383434	0.223224	0.000136745	0.036802
									TANK	-0.339972	8.8397	0.000139135	0.0371153
									CADM3	-0.556464	0.535639	0.00014068	0.0371296
									TNFSF10	-0.475727	8.47176	0.000141028	0.0371296
									PLA1A	-0.880432	2.49592	0.000152074	0.0391859
									RP11.382E9.1	-0.851875	2.18652	0.000154873	0.0396272
									WNT2B	-0.747005	2.85906	0.000157389	0.0397242
									KCNMA1	-0.990757	3.92522	0.000157443	0.0397242
									GALNT14	-0.780391	3.34495	0.000166199	0.0406658
									RGL1	-0.500808	6.43867	0.000181988	0.0424346
									TSHB	-0.827771	1.3315	0.000182201	0.0424346
									ALPK1	-0.922736	7.19265	0.000184359	0.0427727
									TMEM5.AS1	-0.737081	1.38381	0.000189713	0.0436802
									FBP2	-1.02238	1.08709	0.000195883	0.0447604
									RP1.164L12.1	-0.527389	2.96343	0.000203244	0.0458916
									PLA2G4C	-1.05849	3.66268	0.000204635	0.0458944
									ST8SIA1	-0.958708	6.07732	0.000220583	0.0482209
									CETN4P	-0.708692	2.56082	0.000225548	0.0487986
									GPR174	-0.491352	6.33	0.000225643	0.0487986
									FAM171B	-0.586054	4.42684	0.000230717	0.0497183
