# Supplementary material for: Genome-wide profiling of retroviral DNA integration and its effect on clinical pre-infusion CAR T-cell products
Source: J Transl Med. 2022 Nov 8;20:514. doi: 10.1186/s12967-022-03729-5 (PMC9644589; doi:10.1186/s12967-022-03729-5)
Supplement: Supplementary file 8 — Additional file 8: Table S3. Differential alternative splicing transcripts with viral integration. [file 12967_2022_3729_MOESM8_ESM.xlsx]

## Sheet: Sheet1
Alternative splicing type	Sample_ID	Symbol	Chr	exonStart	exonEnd	upstreamES	upstreamEE	downstreamES	downstreamEE	downstreamES	downstreamEE	Insertion sites	FDR	IncLevel1	IncLevel2
SE	#089	JMJD4	chr1	227732880	227733027	227731188	227732676	227733413	227733681			227,733,000-227,734,000	0.038406	0.835	1
SE	#054	ASPM	chr1	197100430	197105185	197095997	197096164	197117788	197117983			197,100,500-197,101,250	0.004573	0.77	0.563
SE		NUP50	chr22	45175893	45176080	45171599	45171683	45181285	45181367			45,176,000-45,177,750	0.017722	0.853	0.97
SE		TNPO2	chr19	12705491	12705599	12705239	12705398	12705681	12705768			12,705,500-12,706,750	0.020159	1	0.835
	Sample_ID	Symbol	Chr	RIExonStart	RIExonEnd	upstreamES	upstreamEE	downstreamES	downstreamEE			Insertion sites	FDR	IncLevel1	IncLevel2
RI	#045	RPL13A	chr19	49489849	49490297	49489849	49489922	49490231	49490297			49,490,100-49,490,600	0.001721	0.025	0.01
RI		GAS5	chr1	173866527	173866796	173866527	173866567	173866760	173866796			173,866,320-173,866,740	0.005292	0.132	0.064
	Sample_ID	Symbol	Chr	1stexonStart	1stexonEnd	2ndexonStart	2ndexonEnd	upstreamES	upstreamEE			Insertion sites	FDR	IncLevel1	IncLevel2
MXE	#030	CCM2	chr7	45038252	45038426	45063917	45064001	45000187	45000363	45064462	45064646	45,038,400-45,039,700	2.23e-08	0.35	0.086
MXE	#054	CARD8	chr19	48242539	48242644	48249522	48249633	48240961	48241063	48249750	48249847	48,242,000-48,244,000	0.039166	0.931	0.983
