# Supplementary material for: Genome-wide profiling of retroviral DNA integration and its effect on clinical pre-infusion CAR T-cell products
Source: J Transl Med. 2022 Nov 8;20:514. doi: 10.1186/s12967-022-03729-5 (PMC9644589; doi:10.1186/s12967-022-03729-5)
Supplement: Supplementary file 9 — Additional file 9: Table S4. Differential integration sites at gene locus based on clinical outcomes. [file 12967_2022_3729_MOESM9_ESM.xlsx]

## Sheet: Sheet1
Differential integration events at gene loci based on clinical outcomes
Group1: Higher enrichment in non-responders		Group2: Higher enrichment in high grade CRS		Group3: Higher enrichment in HLH+		Overlapped genes	Group
RP11-458F8-1		KLHL3		SARAF		MID2	Group1 and Group3
SSR2		AC008163-4		VWDE		ZNF727	Group1 and Group3
CTB-41I6-2		SUMO3		ZNF117		SLC2A3	Group1 and Group3
SRSF4		PIAS2		FAM98B		RP11-603J24-4	Group1 and Group3
DTHD1		CCBL1		HBP1		RP11-754I20-1	Group1 and Group3
RMND5A		BRPF3		AF241725-6		ZNF117	Group2 and Group3
BTN2A1		TNFRSF1A		GNL3L		ATP1B1	Group2 and Group3
PSMB5		CTD-2410N18-4		ATP1B1		MBL2	Group2 and Group3
ACADM		RP11-731N10-1		AC104534-3		PRMT6	Group2 and Group3
FXYD5		VKORC1L1		C11orf97
PIGR		X6-Sep		AKR1A1
CETN3		DRD3		DUS4L
IL13RA1		FA2H		HENMT1
MID2		RP11-520D19-2		BBS12
RP11-155L15-1		COPZ1		LINC00314
FOXI3		RP11-113D6-6		AC098823-3
RP11-65F13-3		L1CAM		ST13P12
GALC		CDK5RAP1		TNNI3
IL1RAP		ZNF117		SLC25A39
LINC00587		ZNF624		ADPRHL2
RP11-754N21-1		SLC26A2		RP11-435I10-6
SHPRH		ATP1B1		RP11-309H21-3
PDZPH1P		ACVRL1		RNF151
ITGAV		RP11-410L14-2		UBE3A
ZDHHC17		AC007731-1		ETNK1
RPA3		SRRM2-AS1		ZC3H6
ZNF248		CD300E		MORN2
RP11-669M16-1		KLHL11		RP3-326I13-1
RP11-121C2-3		WASH5P		STK17B
CA13		DNAJB5		AC093388-3
TSG101		TAF1C		RP11-597D13-9
EXD2		MC5R		TMEM30A
SMPX		TMLHE		UPRT
SASS6		RP11-382A20-5		RP11-553P9-2
RP11-11N9-4		KLC1		RP11-797M17-1
EMC3		CTC-454I21-3		RP11-6N17-9
HELB		PLOD2		MCUR1
GPR63		SLC26A5		NXF5
CTC-550B14-7		RP11-381K20-2		DEF6
RNF8		YWHAEP7		RP11-335E6-2
CPNE1		GTPBP10		GTPBP2
RP11-7F17-4		ORC2		ROPN1
ACOT13		RP11-538I12-2		RP11-158J3-2
PSKH1		ANKMY2		ZNF384
AC008060-8		PAPOLG		C1QTNF2
RP11-807H17-1		ZMYM5		KCTD13
ZNF727		GTF2B		CCNB2
LAP3		SNRNP40		RP11-455G16-1
RP4-646N3-1		LINC00426		SLC4A1
ANKRD30BP2		RP11-97E7-2		CLU
SELT		KDM5C		GLS2
RSPH9		RARS		RP11-45A12-2
ZNF25		TMEM5		SLC2A3
RP13-672B3-2		CITF22-49D8-1		RP11-167N24-4
CD53		C12orf49		STC2
RBM45		AC008079-9		CNBP
CDC23		WDR31		TBATA
RP5-856G1-2		NAA30		CTB-50L17-16
UBA1		PARD6B		ARRDC4
ATP5A1		HMGCS1		RUNDC1
TRNT1		FLJ21408		CHRNB1
TRAF6		RP11-1109M24-5		CBX3
AP005901-1		TTYH1		RP11-603J24-4
SLC35B3		RP11-347J14-8		RP11-881M11-8
WHAMMP2		ZNF528		ZIC3
CES4A		RP11-347H15-1		NAT2
RP11-118M9-3		C16orf58		GLRX2
LTV1		F2R		ISOC2
MAN2A2		NMI		DUSP12
MMAB		ZNF234		AC083864-4
POMP		ACAT2		PTMA
MIR3142HG		CTD-2532D12-4		AQP3
SPATA5L1		NABP1		RP5-1132H15-3
CSPG5		FAM78A		WBSCR28
PAN2		CD180		AC062029-1
SLC2A3		C1QBP		RP13-20L14-6
PDAP1		RNASEL		CITF22-92A6-2
SFPQ		ANKRD40		AC133528-2
LINC01304		RP11-357P18-3		ABCD1P5
PTPN6		PACRG-AS1		B3GALT6
ZNF805		GTF2F1
PIGP		DDA1		Lower enrichment in HLH+
ETAA1		RP4-550H1-4		MID2
PMPCA		AIRE		SLC12A1
RP1-40E16-9		FAM86KP		TMEM41B
RP11-87C12-5		Z97634-3		SPIN1
RP11-603J24-4		SKIV2L		ZNF398
RP11-177B4-2		UBE2T		FIGF
REN		PDDC1		ZNF727
TCTE3		RP11-165H23-1		RP11-251P6-1
RP11-97E7-1		ANAPC11		LINC00648
ASNA1		RP11-428G5-5		TNFRSF11B
TRIM49		RPL37		TRIM38
PROC		RP11-352M15-2		C15orf43
SRRD		KDELR1		URM1
AC008268-2		CTC-301O7-4		HYLS1
FLAD1		RP11-80H8-4		DMRT3
CTB-52I2-4		RRP9		RP1-76B20-11
SSMEM1		BCL6B		HBEGF
LSM8		RP11-524K22-1		RP3-448I9-1
RP11-754I20-1		LINC00339		GRPEL1
CHI3L1		MBL2		RP11-754I20-1
TLCD2		C9orf40		MBL2
SURF1		RP1-69M21-2		PRMT6
C9orf69		AC139099-7		CCR12P
		PRMT6
Lower enrichment in non-responders		RP11-344B5-3
LA16c-358B7-4		RP11-1167A19-6
CTD-2026K11-2		CH17-53B9-4
CNTN5
GKN1		Lower enrichment in high grade CRS
		C1orf159
		C21orf91

## Sheet: Sheet2
Group1: Higher enrichment in non-responders	100	101	102	103	104	105	106	107	108	109	110	111	112	113	114	115	116	117	118	119	120	121	122	123	124	125	126	127
RP11-458F8-1	98	0	0	0	0	0	0	0	0	0	1	0	1	1	0	0	0	0	0	2	0	0	0	0	0	0	0	0
SSR2	49	0	0	0	0	0	0	0	1	0	0	0	0	0	0	0	0	0	0	0	0	1	0	0	0	0	0	0
CTB-41I6-2	31	0	0	0	0	0	0	0	0	0	0	0	0	0	0	0	0	0	1	1	0	0	0	0	0	0	0	0
SRSF4	26	0	0	228	0	0	0	0	0	1	0	0	0	0	0	0	0	0	1	1	0	0	1	0	0	0	0	0
DTHD1	21	0	0	0	0	1	0	0	0	0	0	0	0	0	0	0	0	0	0	1	0	0	1	0	1	0	0	0
RMND5A	16	0	0	0	21	3	0	0	0	1	1	0	0	0	1	0	7	0	2	2	0	1	0	0	0	1	0	0
BTN2A1	16	0	0	0	0	0	0	1	0	1	0	0	1	0	2	0	0	0	2	0	0	0	1	1	0	0	0	0
PSMB5	13	0	0	0	0	1	1	0	0	0	0	0	0	1	1	0	0	0	2	0	0	3	0	1	0	1	0	0
ACADM	10	0	2	0	29	0	0	0	0	0	0	1	0	0	0	1	1	1	2	2	1	1	2	0	1	0	1	0
FXYD5	10	3	0	0	15	0	0	1	0	0	0	1	1	0	0	1	2	0	0	2	0	0	0	1	0	1	1	0
PIGR	8	0	0	4	0	0	0	2	0	0	0	0	0	1	0	1	0	2	0	0	2	0	0	1	1	0	1	2
CETN3	6	0	0	0	29	0	0	0	0	0	0	0	1	0	0	0	0	0	1	2	1	1	0	0	0	0	0	0
IL13RA1	5	0	19	0	0	0	0	0	0	0	0	0	0	1	0	0	2	1	1	0	2	2	0	2	1	0	0	0
MID2	4	4	6	7	2	0	1	3	0	1	0	0	2	1	3	1	1	2	1	1	2	0	2	1	5	0	2	1
RP11-155L15-1	3	0	0	0	0	0	0	0	0	0	0	0	0	1	0	0	0	0	1	0	0	0	0	0	0	0	0	1
FOXI3	3	0	0	0	0	0	0	0	0	0	0	0	1	0	0	0	1	0	0	1	0	0	0	0	0	0	0	0
RP11-65F13-3	3	0	0	8	0	0	0	0	1	1	0	0	0	0	0	0	0	0	1	1	0	0	0	1	0	0	1	0
GALC	0	3	0	187	47	4	13	1	0	1	3	1	1	1	1	0	0	4	12	5	1	6	0	0	3	0	3	2
IL1RAP	0	14	4	0	37	0	3	1	0	0	2	3	0	1	1	0	0	1	2	6	1	7	0	1	0	1	0	4
LINC00587	0	0	0	0	27	1	1	0	0	1	1	1	2	0	3	0	0	0	1	4	0	5	1	0	1	2	1	1
RP11-754N21-1	0	0	0	36	0	0	0	0	0	0	0	1	1	0	1	1	0	0	1	3	1	3	0	0	1	0	0	0
SHPRH	0	0	0	0	36	0	1	3	1	2	1	2	0	0	2	0	1	3	11	4	0	1	0	0	0	0	3	0
PDZPH1P	0	0	0	0	17	0	1	0	1	3	0	1	0	0	0	0	1	0	2	3	0	2	1	4	2	0	0	0
ITGAV	0	0	0	0	23	1	0	3	1	0	0	0	1	0	0	2	0	2	5	0	0	4	0	1	3	2	2	1
ZDHHC17	0	0	53	185	0	1	0	15	1	0	0	1	4	2	0	0	1	0	56	2	2	2	2	2	5	2	1	3
RPA3	0	0	0	0	58	0	0	0	0	0	0	0	0	0	0	0	0	0	0	0	0	0	0	0	0	1	1	0
ZNF248	0	32	0	0	0	1	0	2	1	4	0	2	0	0	0	0	0	0	8	1	2	4	6	2	0	2	2	0
RP11-669M16-1	0	0	0	115	0	1	1	0	5	8	0	0	1	2	0	0	0	0	3	1	0	0	1	0	2	0	0	0
RP11-121C2-3	0	0	0	0	24	0	0	0	0	0	1	0	0	0	0	0	1	0	0	0	0	0	0	0	0	0	1	0
CA13	0	0	0	0	32	0	0	0	1	0	0	0	2	0	0	0	1	0	1	1	1	3	0	0	1	0	0	0
TSG101	0	0	0	0	43	1	0	0	0	0	0	0	1	0	0	0	0	0	0	1	0	1	0	0	0	1	1	0
EXD2	0	0	0	3	0	0	1	0	0	0	0	0	0	0	0	0	0	0	1	1	0	0	0	1	0	0	1	0
SMPX	0	0	0	0	26	0	0	1	0	0	0	0	0	0	0	0	0	0	0	1	1	0	0	0	0	1	1	0
SASS6	0	0	0	0	66	1	0	0	3	0	0	0	0	0	0	1	0	0	1	3	0	1	0	1	1	9	0	0
RP11-11N9-4	0	0	0	0	19	1	0	0	0	1	0	0	0	1	0	0	0	1	1	0	0	0	1	0	0	1	1	1
EMC3	0	0	0	0	9	0	0	0	1	0	1	0	1	1	0	0	0	1	0	1	0	0	0	0	1	3	0	0
HELB	0	0	0	0	86	0	2	0	0	0	0	0	3	0	1	0	0	0	2	0	3	7	0	0	2	0	0	1
GPR63	0	0	0	0	34	0	0	0	0	1	0	0	0	1	0	0	0	1	3	4	0	0	0	1	1	0	0	0
CTC-550B14-7	0	5	0	0	0	1	1	0	0	0	0	0	0	0	0	0	0	1	1	0	0	0	1	1	0	0	0	0
RNF8	0	0	54	3	16	1	1	0	0	0	0	0	1	2	1	1	0	0	2	2	0	2	2	0	0	0	4	1
CPNE1	0	0	0	0	3	0	0	0	0	0	0	0	0	1	0	0	0	0	1	1	0	0	0	0	0	0	0	0
RP11-7F17-4	0	0	3	0	0	0	0	0	1	0	0	0	0	1	1	1	0	0	0	0	0	0	0	0	0	0	0	0
ACOT13	0	0	0	0	23	0	1	1	0	2	0	0	0	5	0	0	0	0	1	1	0	1	0	0	3	0	0	2
PSKH1	0	3	56	262	28	1	0	0	1	1	2	0	0	0	0	1	6	1	1	25	0	1	0	0	0	0	1	0
AC008060-8	0	0	3	0	0	0	1	0	1	0	0	0	0	1	1	1	2	0	1	1	0	1	1	1	2	0	1	1
RP11-807H17-1	0	0	0	24	0	0	1	0	0	1	0	0	1	0	0	0	0	0	0	1	0	0	0	0	0	0	0	0
ZNF727	0	9	0	0	0	0	0	0	0	0	0	0	1	0	0	0	0	0	1	0	0	0	0	0	0	0	0	1
LAP3	0	0	0	13	0	1	0	0	0	0	0	0	0	0	0	0	1	0	0	0	0	1	0	0	0	0	0	0
RP4-646N3-1	0	0	0	0	11	0	1	0	0	0	0	0	0	0	0	1	0	0	0	1	0	0	1	0	1	0	0	0
ANKRD30BP2	0	0	4	5	0	0	2	0	0	1	0	0	1	0	1	0	0	0	1	1	0	1	1	0	1	0	1	0
SELT	0	0	0	0	51	1	0	0	0	0	0	0	0	0	0	0	0	0	1	1	0	1	0	0	0	0	0	0
RSPH9	0	0	0	0	61	0	0	0	1	1	0	0	0	1	0	2	0	0	5	3	0	2	0	0	1	3	0	0
ZNF25	0	0	0	51	0	0	2	0	0	0	0	0	0	1	1	1	1	0	0	1	0	0	0	1	2	2	2	0
RP13-672B3-2	0	0	0	0	81	0	0	0	0	0	0	0	0	0	0	0	0	0	1	0	0	0	0	0	0	0	1	0
CD53	0	0	0	0	33	0	1	0	0	0	0	0	1	2	0	1	0	1	0	3	0	1	1	0	1	0	1	0
RBM45	0	0	0	0	38	0	0	0	0	1	0	0	1	0	0	0	0	0	0	0	0	0	0	0	0	0	0	0
CDC23	0	0	0	0	60	0	1	0	0	0	3	0	1	0	0	0	2	0	0	1	0	0	1	0	0	1	1	0
RP5-856G1-2	0	0	27	0	0	0	0	0	0	0	0	0	0	0	0	0	0	0	0	1	0	1	1	0	0	1	0	0
UBA1	0	0	0	112	0	0	0	2	0	1	0	0	0	0	0	0	0	0	2	0	0	2	0	1	0	1	0	0
ATP5A1	0	0	0	0	15	0	1	0	0	2	2	0	1	0	0	0	1	0	1	0	0	1	0	0	1	0	0	1
TRNT1	0	0	9	0	0	0	0	0	0	0	0	0	1	0	0	0	0	0	0	2	1	2	0	1	1	0	1	0
TRAF6	0	7	3	3	5	0	0	0	0	0	0	0	0	0	0	1	2	0	1	1	0	1	0	0	1	2	2	3
AP005901-1	0	0	4	0	0	1	0	0	0	0	0	0	1	0	0	1	0	0	0	0	0	0	0	0	0	0	0	0
SLC35B3	0	0	0	0	43	0	0	0	0	0	0	0	0	0	0	0	0	0	1	0	0	0	0	0	0	0	0	1
WHAMMP2	0	0	33	0	0	0	0	0	0	0	0	0	0	0	0	0	0	1	2	3	0	1	0	0	1	1	0	0
CES4A	0	0	0	0	11	1	0	1	0	1	0	0	0	0	0	2	0	1	1	1	1	0	0	0	0	1	1	0
RP11-118M9-3	0	0	0	0	7	0	0	0	0	0	0	0	0	0	0	0	0	1	1	0	0	1	0	0	0	0	0	0
LTV1	0	0	0	0	40	0	0	0	0	0	0	0	0	0	1	0	0	0	1	0	0	0	0	1	0	0	0	0
MAN2A2	0	0	0	0	35	0	1	1	0	1	0	0	0	0	0	1	1	0	5	0	0	1	0	0	0	1	2	1
MMAB	0	4	0	6	0	0	0	1	1	2	0	0	0	0	0	1	0	4	1	1	0	1	1	0	1	0	1	0
POMP	0	0	0	0	12	0	0	0	0	0	0	0	1	0	0	0	1	0	1	2	0	1	0	0	0	0	0	0
MIR3142HG	0	0	0	0	37	0	0	0	1	0	0	0	0	1	1	0	0	1	0	0	0	0	0	0	1	0	0	0
SPATA5L1	0	0	0	0	80	0	0	0	0	1	0	0	0	0	0	0	0	0	1	2	0	0	0	1	0	0	0	1
CSPG5	0	4	3	0	2	0	0	1	0	0	0	1	1	0	1	1	1	1	2	0	0	0	1	1	1	0	1	0
PAN2	0	0	0	12	115	0	1	0	0	1	0	0	1	0	1	0	0	1	0	2	0	0	0	2	0	0	2	0
SLC2A3	0	0	0	0	23	0	0	0	0	0	0	0	0	0	0	0	0	0	0	1	0	1	0	0	1	0	0	0
PDAP1	0	0	0	0	41	1	0	0	0	0	0	0	0	0	0	1	0	1	0	0	0	2	0	0	0	0	0	2
SFPQ	0	0	0	212	0	2	1	0	0	0	1	0	0	0	0	0	0	0	1	7	1	2	0	0	0	0	1	0
LINC01304	0	0	0	3	0	0	0	0	0	1	0	0	0	0	1	0	1	0	0	1	0	0	1	0	0	0	0	0
PTPN6	0	0	0	0	43	0	1	0	0	0	0	0	0	0	0	0	1	0	0	1	0	1	1	0	0	0	1	0
ZNF805	0	0	0	0	9	1	0	0	0	0	0	0	0	0	0	1	0	0	0	1	0	1	0	0	0	0	2	0
PIGP	0	0	0	3	0	1	0	0	1	0	0	0	0	0	0	0	0	0	0	0	0	0	0	0	1	0	0	0
ETAA1	0	0	0	0	10	0	1	0	0	0	0	0	1	0	1	0	0	0	0	0	0	1	0	0	0	0	0	0
PMPCA	0	0	0	223	71	1	0	0	0	0	0	0	64	1	0	3	1	0	1	3	0	0	0	1	1	0	1	15
RP1-40E16-9	0	0	0	17	0	0	0	0	0	0	0	1	0	0	0	0	0	1	0	0	0	1	0	0	0	0	0	0
RP11-87C12-5	0	25	0	0	0	0	0	0	0	0	0	0	0	0	0	0	0	0	0	1	0	0	0	1	1	0	0	0
RP11-603J24-4	0	0	0	0	94	0	0	0	0	0	0	0	0	0	0	0	0	0	0	1	0	1	0	0	1	0	1	0
RP11-177B4-2	0	0	41	0	0	0	0	0	0	0	0	0	0	0	0	0	0	0	0	1	0	0	0	0	0	0	0	1
REN	0	7	0	0	0	1	0	0	0	0	0	0	0	0	1	0	0	0	0	1	0	0	0	1	0	1	1	1
TCTE3	0	0	0	0	34	0	0	0	0	0	0	1	0	0	0	1	0	0	0	0	0	0	0	0	0	0	0	0
RP11-97E7-1	0	0	0	120	0	0	0	0	0	0	0	0	0	0	0	0	0	1	0	0	0	0	0	0	0	0	1	0
ASNA1	0	0	0	0	29	1	0	0	0	0	1	0	0	0	0	0	1	0	0	0	0	0	0	0	1	1	0	0
TRIM49	0	0	0	4	0	0	0	0	0	1	0	0	0	0	0	1	0	0	0	1	0	1	0	0	0	0	0	0
PROC	0	0	4	2	0	0	0	0	0	0	0	1	0	0	0	0	0	0	0	1	0	0	0	0	1	1	1	1
SRRD	0	0	0	0	33	0	0	0	0	0	0	0	0	0	0	0	1	0	0	0	1	0	0	1	0	0	1	0
AC008268-2	0	0	2	3	0	0	1	0	0	0	0	0	0	1	0	0	1	1	0	0	0	0	0	1	0	1	0	1
FLAD1	0	0	0	0	28	0	0	0	0	0	0	0	0	0	0	0	0	0	0	0	1	1	1	0	0	0	1	1
CTB-52I2-4	0	0	0	77	0	0	3	0	1	0	0	0	0	1	0	0	0	0	1	0	0	0	0	1	2	0	1	0
SSMEM1	0	0	0	0	4	1	0	0	1	0	0	0	0	0	0	0	0	0	1	0	0	0	0	0	0	0	0	0
LSM8	0	0	3	0	0	0	0	0	1	0	1	0	0	0	0	0	0	0	0	1	0	0	0	0	0	0	0	0
RP11-754I20-1	0	0	0	3	0	0	0	0	0	1	1	0	0	0	0	1	0	0	0	0	0	0	0	1	0	0	0	1
CHI3L1	0	0	3	0	0	0	0	1	1	0	0	0	1	1	0	0	1	0	0	1	0	0	0	1	0	0	1	1
TLCD2	0	0	3	0	0	0	0	0	0	0	0	0	0	0	0	1	0	1	0	0	0	0	0	0	0	0	1	0
SURF1	0	0	0	0	39	0	0	0	0	0	1	0	0	0	0	0	0	0	0	1	0	0	0	0	0	0	0	0
C9orf69	0	0	0	0	9	0	0	0	0	0	0	0	0	0	1	0	0	1	0	0	0	1	0	0	0	0	0	0
Lower enrichment in non-responders
LA16c-358B7-4	0	0	0	0	31	0	0	0	0	0	0	0	0	0	0	0	0	0	1	0	0	0	0	0	0	0	1	0
CTD-2026K11-2	0	0	54	0	0	1	0	0	0	0	0	0	0	0	0	1	0	0	0	0	0	0	0	0	0	0	0	0
CNTN5	4	6	6	9	5	93	5	25	7	21	35	37	37	37	22	7	30	5	34	132	6	65	27	54	20	26	16	34
GKN1	0	1	1	0	0	0	0	0	0	0	0	0	0	0	0	0	0	0	0	0	0	0	32	0	0	0	0	0
Group2: Higher enrichment in high grade CRS
KLHL3	4	0	2	0	7	2	2	8	1	0	3	5	0	32	0	0	0	1	4	8	2	3	8	0	3	34	4	2
AC008163-4	3	0	0	0	0	0	0	0	0	0	1	0	0	0	0	0	35	2	0	1	1	0	0	0	0	0	1	0
SUMO3	3	0	2	0	0	1	1	0	0	1	1	0	0	11	0	0	0	0	1	1	1	4	1	1	0	0	0	0
PIAS2	2	0	0	0	0	2	0	1	0	1	0	1	0	51	3	0	34	1	3	4	10	1	0	0	0	0	0	1
CCBL1	2	0	0	0	0	1	0	1	0	0	0	0	1	0	0	0	0	0	2	1	2	1	0	1	0	14	4	1
BRPF3	2	1	0	0	0	1	0	0	0	0	0	0	0	27	0	0	0	0	0	3	1	2	0	0	0	0	0	0
TNFRSF1A	2	0	0	0	0	0	0	0	0	0	0	0	0	21	1	0	0	0	1	0	0	1	0	0	0	0	0	0
CTD-2410N18-4	1	3	0	3	1	0	1	0	2	0	0	1	1	34	2	2	9	2	4	1	1	4	0	2	1	0	2	0
RP11-731N10-1	1	0	0	0	1	0	0	0	0	0	0	0	0	11	0	0	0	1	1	2	0	1	0	0	0	0	1	0
VKORC1L1	1	0	2	1	0	1	1	0	0	1	0	1	6	135	1	14	0	1	5	8	0	13	3	1	1	0	1	0
X6-Sep	1	2	0	3	1	0	3	2	1	0	2	0	1	15	9	60	0	2	3	2	1	18	2	2	2	0	1	1
DRD3	1	2	1	0	1	1	0	0	0	1	1	1	2	57	1	0	6	0	2	1	1	2	0	4	4	2	1	0
FA2H	1	1	3	1	1	0	0	0	2	2	2	0	3	6	0	6	8	2	1	3	1	3	0	1	3	2	2	2
RP11-520D19-2	1	0	0	0	1	0	0	0	0	2	1	1	1	41	0	0	0	0	2	1	1	2	0	0	1	6	0	0
COPZ1	1	0	0	0	0	0	0	0	0	0	1	0	0	0	0	0	0	0	0	0	0	0	0	0	0	90	0	0
RP11-113D6-6	1	2	0	0	0	0	0	0	0	0	2	1	0	23	0	0	0	0	1	0	1	0	0	0	0	0	2	0
L1CAM	1	1	0	0	0	0	0	0	0	0	0	0	0	50	0	0	0	1	2	0	1	6	2	0	0	0	0	0
CDK5RAP1	1	2	1	0	0	0	1	0	0	1	0	0	2	26	2	0	0	5	0	4	0	2	1	0	1	0	2	0
ZNF117	1	0	0	0	0	0	0	1	0	0	0	0	0	0	0	0	21	0	0	1	0	1	1	0	0	0	0	0
ZNF624	1	0	1	0	0	0	0	0	0	0	0	0	0	0	0	0	37	1	0	1	0	0	0	0	0	0	0	1
SLC26A2	1	0	0	1	1	1	0	1	1	0	0	0	0	0	0	2	0	0	0	1	0	2	0	0	0	3	1	0
ATP1B1	1	0	1	0	0	2	0	1	0	0	0	0	0	0	0	32	0	0	5	1	0	0	0	0	0	0	1	0
ACVRL1	1	0	1	2	0	0	0	0	0	0	0	0	0	10	0	0	0	0	0	1	0	0	0	1	0	0	0	0
RP11-410L14-2	1	0	0	0	0	0	0	0	0	0	0	0	1	0	0	0	0	0	0	0	0	1	0	0	0	26	0	0
AC007731-1	1	0	0	0	1	0	0	0	0	0	1	0	0	0	0	13	0	0	0	0	0	0	0	0	0	0	1	0
SRRM2-AS1	1	0	1	0	0	0	1	0	0	0	0	0	1	32	0	0	0	0	0	0	1	1	0	0	0	0	2	0
CD300E	1	0	0	0	0	0	0	1	0	0	0	0	0	12	0	0	0	0	0	0	0	0	0	0	0	0	1	0
KLHL11	1	0	0	1	0	0	0	0	0	0	0	0	0	13	0	0	0	0	0	1	0	1	1	0	1	0	0	0
WASH5P	1	2	1	1	3	0	1	1	1	0	0	0	0	0	2	0	4	1	1	2	0	0	3	1	0	11	1	1
DNAJB5	1	0	0	1	0	1	0	0	0	0	0	0	0	7	0	0	0	1	1	1	1	0	0	0	1	0	0	0
TAF1C	1	0	0	0	0	0	1	0	0	0	0	0	0	0	0	0	3	0	0	0	0	1	0	0	1	0	0	0
MC5R	1	0	0	0	0	0	0	0	0	0	0	0	0	6	0	0	0	0	0	0	1	1	0	0	0	0	0	0
TMLHE	0	0	1	0	0	0	0	1	0	0	0	0	0	3	0	0	0	0	0	1	0	1	1	0	0	15	0	1
RP11-382A20-5	0	0	1	0	0	1	0	0	0	0	0	0	0	3	0	0	0	0	0	1	0	0	0	0	0	0	0	0
KLC1	0	0	0	0	0	0	0	0	0	1	0	0	0	3	0	0	0	0	0	1	1	0	0	0	0	0	0	0
CTC-454I21-3	0	0	0	0	0	0	0	0	0	0	1	0	0	0	0	5	0	0	0	0	0	1	0	0	0	0	1	0
PLOD2	0	0	0	0	0	0	0	0	0	0	1	0	0	20	0	0	0	0	2	0	0	1	0	1	0	0	0	1
SLC26A5	0	1	2	0	1	0	0	0	3	0	1	2	1	25	0	0	0	0	0	2	1	0	1	1	1	5	1	0
RP11-381K20-2	0	2	0	1	0	0	1	0	0	0	1	0	0	41	1	0	0	0	10	2	1	2	4	0	1	0	0	1
YWHAEP7	0	1	0	0	1	0	0	0	1	0	1	0	0	0	1	5	0	0	1	1	0	2	0	1	1	0	1	0
GTPBP10	0	2	0	0	1	9	1	0	2	1	0	0	0	0	1	0	0	4	1	1	1	3	0	3	1	24	1	0
ORC2	0	0	0	0	1	2	0	1	0	0	0	0	0	56	0	0	0	1	3	1	0	3	9	3	0	0	0	1
RP11-538I12-2	0	0	0	0	1	1	1	0	0	0	0	0	0	8	0	0	0	0	1	1	0	2	1	0	0	0	0	0
ANKMY2	0	1	1	0	0	0	0	0	0	0	0	0	0	56	0	0	0	0	2	1	1	5	1	1	0	0	1	0
PAPOLG	0	1	2	0	1	2	1	0	1	0	1	0	0	0	0	49	0	0	1	11	0	2	1	0	1	0	1	1
ZMYM5	0	1	0	0	0	1	2	0	1	0	0	0	0	0	0	0	0	0	0	3	0	1	0	0	1	24	2	1
GTF2B	0	0	1	0	1	0	0	0	10	1	0	3	0	0	0	0	0	1	3	3	16	0	3	0	1	128	5	0
SNRNP40	0	0	0	0	1	0	0	0	0	0	1	0	2	0	0	5	44	0	1	4	1	1	5	0	1	0	1	3
LINC00426	0	1	0	1	1	0	1	0	0	0	1	2	0	4	0	0	0	0	1	2	0	1	1	0	1	0	0	0
RP11-97E7-2	0	0	0	0	0	0	0	0	1	0	0	1	1	59	0	0	0	0	0	0	0	2	0	0	0	0	0	0
KDM5C	0	0	1	0	0	0	0	4	0	0	3	0	1	0	0	61	0	0	2	2	0	0	2	0	0	0	0	1
RARS	0	0	1	1	1	0	0	0	0	0	0	0	0	0	0	25	0	1	1	5	0	0	0	1	0	0	0	1
TMEM5	0	1	0	0	0	0	0	0	0	0	1	0	0	0	0	0	0	0	0	1	0	0	1	0	0	4	1	0
CITF22-49D8-1	0	0	0	0	0	0	0	1	1	0	1	0	2	15	0	0	0	0	0	1	0	0	0	4	0	0	1	2
C12orf49	0	1	0	0	0	0	0	0	0	0	1	1	1	21	0	0	0	0	1	2	0	0	3	0	0	0	0	2
AC008079-9	0	0	1	0	0	1	1	0	0	0	0	0	0	0	1	13	0	1	0	4	1	0	0	0	0	0	1	0
WDR31	0	0	0	0	0	0	0	0	3	2	1	0	5	32	1	0	0	0	1	4	1	1	2	2	0	0	0	0
NAA30	0	2	1	0	0	0	0	0	0	0	0	0	0	0	0	40	0	0	0	1	2	0	0	0	0	0	1	0
PARD6B	0	1	0	1	0	0	0	0	0	0	0	0	0	0	0	0	0	0	0	1	0	1	1	1	1	7	1	0
HMGCS1	0	0	0	1	0	1	0	0	0	0	0	0	0	0	0	0	0	0	0	1	0	1	2	2	1	22	0	0
FLJ21408	0	1	0	0	0	1	0	0	0	1	0	1	1	0	0	0	0	0	1	2	0	2	1	0	2	27	1	0
RP11-1109M24-5	0	0	1	0	1	0	0	0	0	1	0	2	0	5	0	0	0	2	1	1	1	1	0	0	0	0	0	0
TTYH1	0	0	0	0	0	0	0	0	0	0	0	0	0	0	0	0	0	1	0	1	1	2	0	0	1	14	1	0
RP11-347J14-8	0	1	0	0	0	1	0	0	0	0	0	1	0	12	0	0	0	0	0	1	0	0	0	0	0	0	0	0
ZNF528	0	0	0	0	0	0	0	0	1	1	0	1	0	0	2	0	0	1	2	0	0	1	0	0	2	6	1	1
RP11-347H15-1	0	0	0	1	1	0	0	0	0	0	0	0	0	0	0	3	0	0	0	1	0	1	0	0	0	0	0	0
C16orf58	0	2	1	0	0	0	1	0	0	0	2	6	0	43	0	0	0	1	1	2	0	2	1	0	0	0	1	0
F2R	0	0	0	0	0	0	1	0	1	0	1	0	0	3	0	0	0	0	0	1	0	1	0	1	1	0	0	0
NMI	0	0	0	0	0	1	0	0	0	0	0	0	1	0	0	0	0	1	0	0	0	0	0	0	0	14	0	0
ZNF234	0	0	1	1	1	0	0	0	0	1	1	0	1	0	0	0	4	0	0	1	0	0	0	0	0	0	0	0
ACAT2	0	0	1	0	0	0	0	0	0	0	0	0	3	41	0	0	0	0	2	0	0	1	0	2	0	0	1	0
CTD-2532D12-4	0	1	1	0	1	0	1	0	1	2	2	1	2	0	0	0	4	1	1	1	0	0	0	0	0	0	1	0
NABP1	0	0	1	0	0	0	0	1	0	0	0	0	0	58	0	0	0	0	0	0	1	2	0	0	0	0	0	0
FAM78A	0	1	0	0	0	0	0	0	1	0	0	0	1	0	0	42	0	0	1	1	0	1	0	0	1	0	1	0
CD180	0	0	1	0	1	0	0	0	0	0	0	0	0	0	0	0	0	0	0	1	1	2	0	0	0	35	0	0
C1QBP	0	0	0	0	1	0	0	0	0	0	0	0	0	23	0	0	0	0	0	0	0	1	0	0	0	0	0	0
RNASEL	0	0	0	0	1	0	0	0	0	0	0	0	2	0	0	0	0	0	1	0	0	0	1	0	0	19	0	0
ANKRD40	0	1	0	0	0	0	0	0	0	0	1	0	0	0	0	0	18	0	0	0	0	1	0	0	0	0	0	0
RP11-357P18-3	0	0	0	0	0	0	0	0	0	0	0	0	0	5	0	0	0	0	1	1	0	0	0	0	0	0	0	1
PACRG-AS1	0	0	0	0	0	0	0	0	0	0	0	0	0	0	1	0	0	0	0	0	0	1	0	0	0	4	1	1
GTF2F1	0	2	13	0	0	1	0	0	0	0	0	0	1	12	0	53	0	0	0	1	0	1	0	0	2	25	1	0
DDA1	0	1	1	0	0	0	1	0	0	0	0	0	1	18	1	0	0	1	1	0	0	0	0	0	1	9	1	0
RP4-550H1-4	0	0	0	0	1	1	0	0	0	0	1	0	0	0	1	0	5	1	0	0	1	2	2	0	1	0	1	0
AIRE	0	0	0	0	1	0	0	0	0	0	0	0	0	0	0	4	3	1	0	1	1	2	0	0	0	0	1	0
FAM86KP	0	0	0	0	0	0	0	0	0	0	0	0	0	15	0	0	0	1	0	1	0	0	1	1	1	0	0	0
Z97634-3	0	1	0	0	0	0	0	0	0	0	0	0	0	4	1	0	0	0	0	0	0	0	0	0	0	0	0	1
SKIV2L	0	0	0	0	0	1	0	0	0	0	0	0	1	0	0	59	0	0	1	0	0	1	0	0	0	0	0	0
UBE2T	0	0	1	0	0	0	1	0	0	0	0	0	0	6	0	0	0	0	0	1	0	0	0	0	0	0	1	0
PDDC1	0	0	0	0	1	1	1	0	0	0	0	0	0	75	0	0	0	0	0	1	0	2	0	0	1	0	1	0
RP11-165H23-1	0	0	0	0	0	0	0	0	0	0	0	0	0	3	0	0	0	1	0	0	1	0	0	0	1	0	0	0
ANAPC11	0	1	4	0	0	1	0	0	0	0	0	0	0	0	0	66	0	0	1	1	0	1	0	0	0	0	0	1
RP11-428G5-5	0	0	0	0	1	0	0	0	1	0	0	0	0	0	1	12	0	0	2	1	0	0	1	0	1	0	0	0
RPL37	0	0	0	0	1	0	0	0	0	1	0	0	0	3	0	0	0	0	0	1	0	0	0	0	0	0	0	0
RP11-352M15-2	0	0	0	0	0	0	0	0	0	0	0	0	0	10	0	0	0	0	1	1	0	0	1	0	0	0	0	0
KDELR1	0	1	0	0	0	0	0	0	1	0	0	0	0	10	0	0	0	0	1	0	0	0	0	0	0	0	0	0
CTC-301O7-4	0	0	0	0	1	0	0	0	1	0	0	0	0	14	0	0	0	0	0	0	0	0	0	1	0	0	0	0
RP11-80H8-4	0	0	0	1	0	0	0	0	1	0	0	0	0	41	0	0	0	2	0	0	0	0	0	0	0	0	1	0
RRP9	0	1	0	0	0	0	0	0	1	0	0	0	0	6	0	0	0	0	0	0	0	1	0	0	0	0	0	0
BCL6B	0	1	0	0	1	1	0	0	0	0	0	0	0	0	0	0	0	0	0	1	0	1	0	0	0	60	1	1
RP11-524K22-1	0	0	1	0	1	0	1	0	0	0	0	0	0	5	0	0	0	0	0	1	0	0	0	0	0	0	0	0
LINC00339	0	0	0	0	0	0	0	0	0	0	0	0	0	0	0	0	0	0	0	0	1	0	0	1	0	30	0	0
MBL2	0	0	0	0	0	0	0	0	0	0	0	0	0	73	0	0	0	1	1	0	0	0	0	0	0	0	0	1
C9orf40	0	0	0	0	2	0	0	0	0	0	0	1	0	43	0	0	0	0	0	1	0	0	0	1	0	0	0	0
RP1-69M21-2	0	0	0	0	0	0	0	0	0	0	0	0	0	4	0	0	0	0	0	1	0	1	0	1	0	0	0	0
AC139099-7	0	0	0	0	0	0	0	0	0	0	0	0	0	0	0	3	0	0	0	1	0	1	0	1	0	0	0	1
PRMT6	0	0	0	0	2	0	0	0	0	0	0	2	0	7	0	0	0	0	2	0	0	0	0	0	0	0	0	0
RP11-344B5-3	0	0	0	0	1	0	0	0	0	0	1	0	0	0	0	9	0	1	0	0	0	0	0	0	0	0	0	0
RP11-1167A19-6	0	0	0	0	0	0	0	0	0	0	1	0	0	0	0	0	5	0	1	0	0	1	0	0	0	0	0	0
CH17-53B9-4	0	0	0	0	0	0	1	0	1	0	0	0	0	4	0	0	0	0	0	1	1	0	0	0	0	0	0	0
Lower enrichment in high grade CRS
C1orf159	49	0	0	47	209	136	0	122	0	0	0	0	0	1	0	2	1	0	166	193	27	4	0	0	1	1	7	0
C21orf91	18	0	0	0	16	0	0	0	0	0	0	0	0	0	0	1	0	0	0	0	21	0	0	0	0	0	0	0
SARAF	3	0	1	0	26	1	0	0	0	0	0	0	0	0	1	0	0	0	0	0	18	1	0	0	0	0	0	0
VWDE	1	1	0	0	0	0	3	0	0	3	0	0	2	1	0	0	0	0	0	0	0	1	0	0	0	0	0	0
ZNF117	1	0	0	0	0	0	0	1	0	0	0	0	0	0	0	0	21	0	0	1	0	1	1	0	0	0	0	0
FAM98B	1	0	0	0	31	0	0	1	0	0	0	0	0	0	0	0	0	0	0	0	0	0	2	0	0	0	1	0
HBP1	1	0	0	0	0	0	0	3	0	0	0	0	6	1	0	0	0	0	10	1	0	1	0	0	0	0	1	0
AF241725-6	1	1	0	1	0	0	0	0	0	0	30	0	0	1	0	0	0	0	0	0	0	2	0	0	1	0	0	0
GNL3L	1	0	1	0	21	0	0	0	0	0	0	0	0	0	0	0	0	3	0	1	21	1	1	0	0	0	0	0
ATP1B1	1	0	1	0	0	2	0	1	0	0	0	0	0	0	0	32	0	0	5	1	0	0	0	0	0	0	1	0
AC104534-3	1	1	1	0	11	0	0	0	0	0	0	0	0	1	0	0	0	0	0	0	0	1	2	0	0	1	0	0
C11orf97	1	1	0	0	0	0	0	0	0	0	0	0	4	0	0	0	0	0	0	0	0	1	0	0	0	0	1	0
AKR1A1	1	0	0	0	39	1	0	0	0	0	0	0	0	0	0	0	0	0	0	1	0	1	0	0	0	0	0	0
DUS4L	1	1	0	0	0	0	0	0	0	0	0	0	0	0	0	0	0	0	5	1	0	1	0	0	0	0	0	0
HENMT1	1	0	0	0	0	0	0	0	0	0	0	0	0	0	0	0	0	0	3	0	0	1	0	0	1	0	0	0
BBS12	1	0	1	0	0	0	0	0	1	0	0	0	0	0	0	0	0	0	0	0	2	1	1	4	1	1	2	3
LINC00314	1	1	0	0	0	0	0	0	0	0	0	0	0	0	0	0	0	0	3	0	0	0	0	0	0	0	1	0
AC098823-3	1	0	0	1	8	0	0	0	0	0	0	0	0	0	0	0	0	0	0	0	0	0	0	0	1	0	0	0
ST13P12	1	0	0	0	0	0	0	0	0	0	0	0	0	0	1	0	0	0	5	0	0	1	0	0	1	0	0	0
TNNI3	1	0	0	0	0	0	0	0	0	57	0	0	0	0	0	0	0	0	0	1	0	1	0	0	0	0	0	0
SLC25A39	1	0	0	0	0	0	0	1	0	0	0	0	0	0	0	0	0	0	56	0	0	1	0	0	0	0	0	0
ADPRHL2	1	0	0	0	0	1	0	0	0	0	5	0	0	0	0	0	0	0	0	0	0	0	0	0	1	0	0	0
RP11-435I10-6	1	1	0	0	0	0	0	0	0	0	0	0	3	0	1	0	0	0	0	0	0	0	0	0	0	0	0	0
RP11-309H21-3	1	0	0	0	0	0	27	0	0	0	0	0	0	0	0	0	0	0	0	1	0	0	0	0	0	1	1	0
RNF151	1	1	0	0	0	0	0	0	0	0	0	0	0	0	0	0	0	27	0	1	0	0	0	75	0	0	0	0
UBE3A	0	1	0	0	27	1	0	0	0	0	0	0	0	1	0	0	0	0	0	1	0	0	2	0	0	0	0	0
ETNK1	0	1	0	1	109	0	6	0	0	0	33	0	35	0	7	0	0	0	0	0	0	0	3	0	0	1	1	0
ZC3H6	0	0	1	0	0	0	41	1	0	0	0	0	176	1	0	0	0	49	77	5	0	9	3	0	1	0	0	7
MORN2	0	0	0	0	0	0	0	1	1	0	0	0	9	0	0	0	0	0	0	1	0	0	1	0	0	0	0	0
RP3-326I13-1	0	0	0	0	0	0	0	1	1	0	0	0	0	0	0	0	0	0	0	1	0	0	1	5	1	0	0	0
STK17B	0	0	0	1	47	0	0	0	0	0	0	0	0	0	0	39	0	0	0	0	0	2	4	0	1	1	0	0
AC093388-3	0	0	0	0	0	0	0	0	0	11	0	0	0	0	0	0	9	5	7	0	0	0	1	0	1	0	1	0
RP11-597D13-9	0	0	0	0	0	0	0	0	0	0	0	0	0	0	0	0	0	0	7	1	0	1	0	0	0	0	1	0
TMEM30A	0	0	0	0	22	0	0	0	0	0	0	0	0	0	0	0	0	43	16	1	0	1	0	0	0	0	0	0
UPRT	0	0	1	0	0	0	0	0	0	0	0	0	0	0	0	0	0	0	0	0	0	1	1	67	0	0	0	0
RP11-553P9-2	0	0	0	0	0	0	0	1	0	0	0	0	0	0	1	0	0	0	0	1	0	0	1	0	0	0	2	11
RP11-797M17-1	0	0	0	1	0	0	0	1	0	0	31	0	0	0	0	0	0	0	0	0	0	0	0	0	1	0	1	0
RP11-6N17-9	0	0	1	0	0	1	0	0	0	0	0	0	0	0	0	0	0	0	0	0	0	1	0	4	0	0	0	0
MCUR1	0	0	0	1	0	1	0	0	0	0	0	2	0	0	0	0	4	0	3	1	0	1	0	7	0	0	1	0
NXF5	0	0	0	1	0	0	0	1	0	0	0	0	0	0	0	0	0	0	0	1	0	0	0	4	0	0	0	0
DEF6	0	1	0	0	20	0	0	1	0	0	7	0	0	0	0	0	0	0	28	1	0	0	0	0	1	0	1	0
RP11-335E6-2	0	0	0	0	0	1	0	1	0	0	0	0	0	0	0	0	0	0	145	0	0	0	0	0	0	0	0	0
GTPBP2	0	0	0	0	0	0	0	1	0	0	0	0	0	0	0	0	0	70	0	2	0	1	0	0	1	0	1	0
ROPN1	0	0	0	0	0	1	0	0	0	0	5	0	0	0	0	0	0	0	0	0	0	1	0	0	0	1	0	0
RP11-158J3-2	0	0	0	0	0	0	0	0	0	0	0	0	3	0	0	0	0	0	3	0	0	1	1	0	0	0	1	0
ZNF384	0	0	1	1	34	0	0	0	1	0	140	0	0	0	0	0	0	0	48	5	42	1	0	0	12	0	0	0
C1QTNF2	0	0	1	0	0	0	0	0	1	0	0	0	2	0	0	0	0	0	4	1	0	0	1	0	0	1	1	0
KCTD13	0	0	0	1	0	0	0	0	0	0	0	0	0	0	0	0	0	0	0	0	0	0	0	98	1	0	0	0
CCNB2	0	0	0	0	20	0	0	0	0	9	0	0	0	0	0	0	0	0	0	2	0	0	0	0	1	1	1	0
RP11-455G16-1	0	0	0	0	0	0	0	1	0	0	0	5	0	0	0	0	0	0	0	0	0	0	1	0	0	0	1	0
SLC4A1	0	1	0	0	0	0	0	0	0	0	0	0	0	0	0	0	0	0	5	1	0	1	1	0	1	0	0	0
CLU	0	0	0	1	0	0	0	0	0	0	0	0	14	0	0	0	0	0	0	1	0	1	0	0	0	0	0	0
GLS2	0	0	0	1	0	1	0	0	1	0	0	0	0	0	0	0	0	0	0	1	0	0	0	3	0	0	0	0
RP11-45A12-2	0	0	0	0	0	0	0	1	0	0	0	0	0	0	0	0	0	0	0	1	0	1	0	3	0	0	0	0
SLC2A3	0	0	0	0	23	0	0	0	0	0	0	0	0	0	0	0	0	0	0	1	0	1	0	0	1	0	0	0
RP11-167N24-4	0	0	0	1	0	0	0	0	0	0	0	0	0	0	1	0	0	0	0	0	0	1	1	0	0	0	0	4
STC2	0	0	0	0	0	0	0	0	0	0	0	4	0	0	0	7	0	5	0	1	0	1	0	0	0	0	1	0
CNBP	0	0	1	0	0	0	0	0	0	0	0	0	0	0	0	0	0	0	3	1	0	0	1	0	0	0	0	0
TBATA	0	0	1	1	0	0	0	1	0	3	0	0	0	0	1	0	2	0	0	0	0	0	0	0	0	1	0	0
CTB-50L17-16	0	0	0	0	0	0	0	0	0	0	0	0	0	0	1	0	3	0	2	1	0	1	0	0	0	0	1	0
ARRDC4	0	0	0	0	0	0	0	0	0	0	0	0	3	0	0	0	0	0	4	1	0	0	1	0	0	0	1	0
RUNDC1	0	3	0	0	64	1	0	0	1	0	0	80	0	0	1	0	0	0	0	8	0	1	0	0	0	0	1	33
CHRNB1	0	0	1	0	16	1	0	1	2	0	0	0	0	1	0	0	0	0	0	0	0	2	0	0	0	0	0	0
CBX3	0	0	0	0	71	0	0	0	0	0	0	0	0	0	0	0	0	33	0	0	0	1	0	0	2	0	1	0
RP11-603J24-4	0	0	0	0	94	0	0	0	0	0	0	0	0	0	0	0	0	0	0	1	0	1	0	0	1	0	1	0
RP11-881M11-8	0	0	1	0	0	0	0	0	1	0	0	0	0	0	0	0	0	0	0	0	0	0	0	0	0	1	0	5
ZIC3	0	0	0	0	0	1	0	0	0	0	0	0	0	0	0	0	0	0	3	1	0	1	0	0	0	0	1	0
NAT2	0	0	0	0	0	0	0	0	1	0	0	0	0	1	0	0	0	0	131	0	0	0	0	0	0	0	0	0
GLRX2	0	1	0	0	0	1	0	0	0	0	14	0	0	0	0	0	0	0	0	0	0	1	0	0	0	0	1	0
ISOC2	0	0	0	0	0	1	0	2	1	0	0	0	0	0	0	0	0	0	9	3	0	1	2	0	1	2	0	6
DUSP12	0	1	0	0	0	0	0	0	0	0	0	0	0	0	0	0	0	4	0	0	0	1	0	0	0	0	1	0
AC083864-4	0	1	1	0	3	0	0	0	1	4	0	0	0	0	1	4	0	0	0	1	2	0	3	0	0	1	1	8
PTMA	0	1	0	0	0	1	0	0	0	0	0	3	0	0	0	0	0	0	0	0	0	0	0	0	1	0	0	0
AQP3	0	1	0	0	0	0	0	0	0	4	0	0	0	0	0	0	0	0	0	0	0	1	1	0	1	0	0	0
RP5-1132H15-3	0	0	0	0	0	0	0	0	0	0	0	0	3	1	0	0	0	0	0	1	0	1	0	0	0	0	0	0
WBSCR28	0	1	0	0	0	1	0	0	0	0	0	0	3	0	0	0	0	0	0	1	0	0	0	0	0	0	0	0
AC062029-1	0	0	0	0	0	0	0	0	0	0	0	0	0	0	0	0	0	0	0	1	0	1	1	3	0	0	0	0
RP13-20L14-6	0	0	2	0	73	1	0	0	0	0	0	0	0	1	0	0	0	0	0	1	0	0	0	0	0	0	0	0
CITF22-92A6-2	0	0	1	1	3	0	0	0	0	0	0	0	0	0	0	0	0	0	0	1	0	0	0	0	0	0	0	0
AC133528-2	0	0	0	0	30	0	0	0	0	0	0	0	0	0	0	0	0	0	47	0	0	0	0	0	1	1	0	0
ABCD1P5	0	0	0	0	0	1	0	0	1	0	3	0	0	0	0	0	0	0	0	1	0	0	0	0	0	0	0	0
B3GALT6	0	0	0	0	0	0	0	0	0	0	0	0	0	0	0	0	0	0	0	1	0	0	1	0	1	0	0	5
Lower enrichment in HLH+
MID2	4	4	6	7	2	0	1	3	0	1	0	0	2	1	3	1	1	2	1	1	2	0	2	1	5	0	2	1
SLC12A1	2	0	0	0	1	0	1	1	5	1	0	0	1	0	0	2	1	1	1	5	0	8	0	0	9	0	0	0
TMEM41B	2	0	2	0	0	0	1	2	0	0	0	0	0	0	0	1	0	0	1	0	0	2	3	0	0	0	2	1
SPIN1	1	1	0	7	3	0	1	10	6	1	0	1	0	48	2	2	1	1	3	15	1	6	7	0	0	6	5	2
ZNF398	0	2	3	0	1	3	1	18	0	2	2	0	1	4	0	1	0	0	0	13	1	12	4	0	0	0	1	1
FIGF	0	0	0	0	0	0	1	0	0	0	0	0	1	0	0	0	1	0	0	3	0	2	0	1	0	0	0	0
ZNF727	0	9	0	0	0	0	0	0	0	0	0	0	1	0	0	0	0	0	1	0	0	0	0	0	0	0	0	1
RP11-251P6-1	0	0	0	0	0	0	1	0	0	0	0	0	0	0	0	0	1	0	0	8	1	0	0	0	0	0	0	0
LINC00648	0	0	0	0	1	0	1	0	0	0	0	0	0	0	0	0	0	0	0	4	1	0	0	0	0	0	0	0
TNFRSF11B	0	0	0	0	0	0	1	0	3	0	0	0	0	0	0	0	0	1	1	0	0	0	3	0	0	0	0	0
TRIM38	0	0	0	0	0	0	0	0	0	1	0	0	0	10	0	1	0	0	0	0	1	33	38	1	0	0	0	0
C15orf43	0	0	0	0	1	0	1	0	0	0	0	0	0	0	0	0	0	0	0	0	1	0	8	0	0	0	0	0
URM1	0	0	0	4	0	3	0	0	0	0	0	0	0	0	0	0	0	1	0	3	0	0	0	0	0	0	0	1
HYLS1	0	0	0	0	0	0	0	0	0	0	0	0	0	0	0	1	1	0	1	0	1	3	0	0	0	0	0	0
DMRT3	0	0	0	0	0	0	0	0	0	1	0	0	0	0	0	1	0	0	0	7	0	0	0	1	0	0	0	0
RP1-76B20-11	0	0	0	0	1	0	1	0	0	0	0	0	0	0	0	0	0	0	0	0	0	6	0	0	0	0	0	1
HBEGF	0	0	0	0	1	0	0	0	0	0	0	0	0	0	0	1	0	0	1	12	0	10	0	0	0	0	0	1
RP3-448I9-1	0	0	0	0	0	0	0	0	0	0	1	0	0	0	0	0	0	0	1	0	0	0	4	0	0	0	0	1
GRPEL1	0	0	0	0	0	0	1	0	0	0	0	0	0	4	0	1	0	0	0	0	1	0	0	0	0	0	0	0
RP11-754I20-1	0	0	0	3	0	0	0	0	0	1	1	0	0	0	0	1	0	0	0	0	0	0	0	1	0	0	0	1
MBL2	0	0	0	0	0	0	0	0	0	0	0	0	0	73	0	0	0	1	1	0	0	0	0	0	0	0	0	1
PRMT6	0	0	0	0	2	0	0	0	0	0	0	2	0	7	0	0	0	0	2	0	0	0	0	0	0	0	0	0
CCR12P	0	0	0	0	1	0	0	0	0	0	0	0	0	0	0	0	0	1	1	9	0	0	0	0	0	0	0	0
